# Supplementary material for: Fish Species Sensitivity Ranking Depends on Pesticide Exposure Profiles
Source: Environ Toxicol Chem. 2022 Jun 6;41(7):1732–41. doi: 10.1002/etc.5348 (PMC9328144; doi:10.1002/etc.5348)
Supplement: Supplementary file 2 — Supporting information. [file ETC-41-1732-s004.zip]

Archive with 6 entries (5 files):
- fits openGUTS standalone/
- fits openGUTS standalone/calibration_jointFitHb_C_carpio.pdf
- fits openGUTS standalone/calibration_jointFitHb_C_variegatus.pdf
- fits openGUTS standalone/calibration_jointFitHb_L_macrochirus.pdf
- fits openGUTS standalone/calibration_jointFitHb_O_mykiss.pdf
- fits openGUTS standalone/calibration_jointFitHb_P_promelas.pdf
