# Supplementary material for: Fish Species Sensitivity Ranking Depends on Pesticide Exposure Profiles
Source: Environ Toxicol Chem. 2022 Jun 6;41(7):1732–41. doi: 10.1002/etc.5348 (PMC9328144; doi:10.1002/etc.5348)
Supplement: Supplementary file 3 — Supporting information. [file ETC-41-1732-s002.zip]

Archive with 76 entries (70 files):
- morse/
- morse/Cyprinodon variegatus/
- morse/Cyprinodon variegatus/IT_calibration_Nsurv.jpg
- morse/Cyprinodon variegatus/IT_calibration_ppc.jpg
- morse/Cyprinodon variegatus/IT_calibration_report.jpg
- morse/Cyprinodon variegatus/IT_MCMC_Chains.jpg
- morse/Cyprinodon variegatus/IT_MCMC_pairs_log10_report.jpg
- morse/Cyprinodon variegatus/IT_morse_calib_warnings.txt
- morse/Cyprinodon variegatus/IT_post_prior_distributions.jpg
- morse/Cyprinodon variegatus/SD_calibration_Nsurv.jpg
- morse/Cyprinodon variegatus/SD_calibration_ppc.jpg
- morse/Cyprinodon variegatus/SD_calibration_report.jpg
- morse/Cyprinodon variegatus/SD_MCMC_Chains.jpg
- morse/Cyprinodon variegatus/SD_MCMC_pairs_log10_report.jpg
- morse/Cyprinodon variegatus/SD_morse_calib_warnings.txt
- morse/Cyprinodon variegatus/SD_post_prior_distributions.jpg
- morse/Cyprinus carpio/
- morse/Cyprinus carpio/IT_calibration_Nsurv.jpg
- morse/Cyprinus carpio/IT_calibration_ppc.jpg
- morse/Cyprinus carpio/IT_calibration_report.jpg
- morse/Cyprinus carpio/IT_MCMC_Chains.jpg
- morse/Cyprinus carpio/IT_MCMC_pairs_log10_report.jpg
- morse/Cyprinus carpio/IT_morse_calib_warnings.txt
- morse/Cyprinus carpio/IT_post_prior_distributions.jpg
- morse/Cyprinus carpio/SD_calibration_Nsurv.jpg
- morse/Cyprinus carpio/SD_calibration_ppc.jpg
- morse/Cyprinus carpio/SD_calibration_report.jpg
- morse/Cyprinus carpio/SD_MCMC_Chains.jpg
- morse/Cyprinus carpio/SD_MCMC_pairs_log10_report.jpg
- morse/Cyprinus carpio/SD_morse_calib_warnings.txt
- morse/Cyprinus carpio/SD_post_prior_distributions.jpg
- morse/Lepomis macrochirus/
- morse/Lepomis macrochirus/IT_calibration_Nsurv.jpg
- morse/Lepomis macrochirus/IT_calibration_ppc.jpg
- morse/Lepomis macrochirus/IT_calibration_report.jpg
- morse/Lepomis macrochirus/IT_MCMC_Chains.jpg
- morse/Lepomis macrochirus/IT_MCMC_pairs_log10_report.jpg
- morse/Lepomis macrochirus/IT_morse_calib_warnings.txt
- morse/Lepomis macrochirus/IT_post_prior_distributions.jpg
- morse/Lepomis macrochirus/SD_calibration_Nsurv.jpg
- morse/Lepomis macrochirus/SD_calibration_ppc.jpg
- morse/Lepomis macrochirus/SD_calibration_report.jpg
- morse/Lepomis macrochirus/SD_MCMC_Chains.jpg
- morse/Lepomis macrochirus/SD_MCMC_pairs_log10_report.jpg
- morse/Lepomis macrochirus/SD_morse_calib_warnings.txt
- morse/Lepomis macrochirus/SD_post_prior_distributions.jpg
- morse/Oncorhynchus mykiss/
- morse/Oncorhynchus mykiss/IT_calibration_Nsurv.jpg
- morse/Oncorhynchus mykiss/IT_calibration_ppc.jpg
- morse/Oncorhynchus mykiss/IT_calibration_report.jpg
- morse/Oncorhynchus mykiss/IT_MCMC_Chains.jpg
- morse/Oncorhynchus mykiss/IT_MCMC_pairs_log10_report.jpg
- morse/Oncorhynchus mykiss/IT_morse_calib_warnings.txt
- morse/Oncorhynchus mykiss/IT_post_prior_distributions.jpg
- morse/Oncorhynchus mykiss/SD_calibration_Nsurv.jpg
- morse/Oncorhynchus mykiss/SD_calibration_ppc.jpg
- morse/Oncorhynchus mykiss/SD_calibration_report.jpg
- morse/Oncorhynchus mykiss/SD_MCMC_Chains.jpg
- morse/Oncorhynchus mykiss/SD_MCMC_pairs_log10_report.jpg
- morse/Oncorhynchus mykiss/SD_morse_calib_warnings.txt
- morse/Oncorhynchus mykiss/SD_post_prior_distributions.jpg
- morse/Pimephales promelas/
- morse/Pimephales promelas/IT_calibration_Nsurv.jpg
- morse/Pimephales promelas/IT_calibration_ppc.jpg
- morse/Pimephales promelas/IT_calibration_report.jpg
- morse/Pimephales promelas/IT_MCMC_Chains.jpg
- morse/Pimephales promelas/IT_MCMC_pairs_log10_report.jpg
- morse/Pimephales promelas/IT_morse_calib_warnings.txt
- morse/Pimephales promelas/IT_post_prior_distributions.jpg
- morse/Pimephales promelas/SD_calibration_Nsurv.jpg
- morse/Pimephales promelas/SD_calibration_ppc.jpg
- morse/Pimephales promelas/SD_calibration_report.jpg
- morse/Pimephales promelas/SD_MCMC_Chains.jpg
- morse/Pimephales promelas/SD_MCMC_pairs_log10_report.jpg
- morse/Pimephales promelas/SD_morse_calib_warnings.txt
- morse/Pimephales promelas/SD_post_prior_distributions.jpg
