# Supplementary material for: Fish Species Sensitivity Ranking Depends on Pesticide Exposure Profiles
Source: Environ Toxicol Chem. 2022 Jun 6;41(7):1732–41. doi: 10.1002/etc.5348 (PMC9328144; doi:10.1002/etc.5348)
Supplement: Supplementary file 3 — Supporting information. [file ETC-41-1732-s002.zip › morse/Cyprinodon variegatus/SD_morse_calib_warnings.txt]

simpleWarning: The estimation of the natural instantaneous mortality rate
    (model parameter hb) lies outside the range used to define its prior
    distribution which indicates that this rate is very low and so difficult
    to estimate from this experiment !

simpleWarning: The estimation of the killing rate (model parameter kk) lies
      outside the range used to define its prior distribution which indicates
      that this rate is very high and difficult to estimate from this experiment !
