# Supplementary material for: Fish Species Sensitivity Ranking Depends on Pesticide Exposure Profiles
Source: Environ Toxicol Chem. 2022 Jun 6;41(7):1732–41. doi: 10.1002/etc.5348 (PMC9328144; doi:10.1002/etc.5348)
Supplement: Supplementary file 4 — Supporting information. [file ETC-41-1732-s001.xlsx]

## Sheet: Scenario A
0	0
0.0416667	1.37085e-05
0.0833333	4.6426e-05
0.125	7.87745e-05
0.166667	0.000110696
0.208333	0.000142117
0.25	0.000172965
0.291667	0.000203204
0.333333	0.000232823
0.375	0.000261797
0.416667	0.000290138
0.458333	0.000317833
0.5	0.000344905
0.541667	0.000371334
0.583333	0.00039715
0.625	0.000422346
0.666667	0.000446912
0.708333	0.000470879
0.75	0.000494238
0.791667	0.000516971
0.833333	0.000539116
0.875	0.00056066
0.916667	0.000581583
0.958333	0.000601919
1	0.000621633
1.04167	0.000640802
1.08333	0.000659491
1.125	0.000677554
1.16667	0.000694984
1.20833	0.000711794
1.25	0.000727961
1.29167	0.000743521
1.33333	0.000758652
1.375	0.000773424
1.41667	0.00078784
1.45833	0.000801896
1.5	0.000815583
1.54167	0.000828909
1.58333	0.000841873
1.625	0.000854466
1.66667	0.000866678
1.70833	0.000878506
1.75	0.000889872
1.79167	0.000900821
1.83333	0.000911309
1.875	0.000921343
1.91667	0.000930918
1.95833	0.000940036
2	0.000948714
2.04167	0.00095698
2.08333	0.000964957
2.125	0.000972557
2.16667	0.000979814
2.20833	0.000986691
2.25	0.000993199
2.29167	0.000999322
2.33333	0.00100505
2.375	0.00101037
2.41667	0.0010153
2.45833	0.00101993
2.5	0.00102421
2.54167	0.00102821
2.58333	0.00103189
2.625	0.0010353
2.66667	0.00103848
2.70833	0.00104137
2.75	0.00104403
2.79167	0.0010465
2.83333	0.00104872
2.875	0.00105073
2.91667	0.00105254
2.95833	0.00105421
3	0.00105566
3.04167	0.00105693
3.08333	0.00105802
3.125	0.00105886
3.16667	0.0010595
3.20833	0.00105992
3.25	0.00106028
3.29167	0.00106064
3.33333	0.0010609
3.375	0.00106112
3.41667	0.00106131
3.45833	0.00106145
3.5	0.00106155
3.54167	0.00106162
3.58333	0.00106164
3.625	0.00106166
3.66667	0.0010616
3.70833	0.00106147
3.75	0.00106132
3.79167	0.00106109
3.83333	0.00106085
3.875	0.00106055
3.91667	0.00106017
3.95833	0.00105976
4	0.0010593
4.04167	0.00105877
4.08333	0.00105822
4.125	0.00105762
4.16667	0.00105698
4.20833	0.00105631
4.25	0.00105555
4.29167	0.0010548
4.33333	0.001054
4.375	0.00105317
4.41667	0.0010523
4.45833	0.00105136
4.5	0.00105042
4.54167	0.00104946
4.58333	0.00104847
4.625	0.00104745
4.66667	0.0010464
4.70833	0.00104529
4.75	0.00104419
4.79167	0.00104307
4.83333	0.00104193
4.875	0.00104076
4.91667	0.00103958
4.95833	0.00103834
5	0.00103712
5.04167	0.00103588
5.08333	0.00103462
5.125	0.00103335
5.16667	0.00103203
5.20833	0.00103073
5.25	0.00102942
5.29167	0.0010281
5.33333	0.00102676
5.375	0.00102538
5.41667	0.00102402
5.45833	0.00102265
5.5	0.00102128
5.54167	0.00101986
5.58333	0.00101847
5.625	0.00101707
5.66667	0.00101566
5.70833	0.00101421
5.75	0.0010128
5.79167	0.00101137
5.83333	0.00100991
5.875	0.00100848
5.91667	0.00100704
5.95833	0.0010056
6	0.00100412
6.04167	0.00100267
6.08333	0.00100122
6.125	0.000999732
6.16667	0.000998259
6.20833	0.000996762
6.25	0.00099529
6.29167	0.000993829
6.33333	0.00099239
6.375	0.000990973
6.41667	0.000989578
6.45833	0.000988205
6.5	0.000986852
6.54167	0.000985521
6.58333	0.00098421
6.625	0.000982921
6.66667	0.000981652
6.70833	0.000980404
6.75	0.000979176
6.79167	0.000977968
6.83333	0.000976779
6.875	0.00097561
6.91667	0.000974494
6.95833	0.000973366
7	0.000972259
7.04167	0.000971173
7.08333	0.000970109
7.125	0.000969064
7.16667	0.00096804
7.20833	0.000967037
7.25	0.000966053
7.29167	0.000965089
7.33333	0.000964145
7.375	0.000963222
7.41667	0.000962317
7.45833	0.000961431
7.5	0.000960564
7.54167	0.000959715
7.58333	0.000958885
7.625	0.000958074
7.66667	0.00095728
7.70833	0.000956501
7.75	0.000955733
7.79167	0.000954973
7.83333	0.00095422
7.875	0.00095347
7.91667	0.000952756
7.95833	0.000952013
8	0.000951271
8.04167	0.000950562
8.08333	0.000949821
8.125	0.000949111
8.16667	0.000948367
8.20833	0.000947653
8.25	0.000946906
8.29167	0.000946157
8.33333	0.000945436
8.375	0.00094468
8.41667	0.000943953
8.45833	0.000943191
8.5	0.000942456
8.54167	0.000941686
8.58333	0.000940942
8.625	0.000940164
8.66667	0.000939412
8.70833	0.000938625
8.75	0.000937864
8.79167	0.000937067
8.83333	0.000936298
8.875	0.000935493
8.91667	0.000934714
8.95833	0.00093393
9	0.000933112
9.04167	0.000932321
9.08333	0.000931493
9.125	0.000930693
9.16667	0.000929858
9.20833	0.00092905
9.25	0.000928207
9.29167	0.000927391
9.33333	0.00092654
9.375	0.000925716
9.41667	0.000924858
9.45833	0.000924028
9.5	0.000923162
9.54167	0.000922324
9.58333	0.000921452
9.625	0.000920608
9.66667	0.00091973
9.70833	0.000918879
9.75	0.000917995
9.79167	0.000917108
9.83333	0.000916248
9.875	0.000915355
9.91667	0.00091449
9.95833	0.000913592
10	0.000912723
10.0417	0.00091182
10.0833	0.000910946
10.125	0.000910039
10.1667	0.000909161
10.2083	0.00090825
10.25	0.000907337
10.2917	0.000906452
10.3333	0.000905535
10.375	0.000904647
10.4167	0.000903727
10.4583	0.000902836
10.5	0.000901914
10.5417	0.00090099
10.5833	0.000900095
10.625	0.000899169
10.6667	0.000898272
10.7083	0.000897343
10.75	0.000896414
10.7917	0.000895514
10.8333	0.000894583
10.875	0.000893681
10.9167	0.000892749
10.9583	0.000891817
11	0.000890913
11.0417	0.000889979
11.0833	0.000889075
11.125	0.00088814
11.1667	0.000887206
11.2083	0.0008863
11.25	0.000885365
11.2917	0.00088443
11.3333	0.000883525
11.375	0.00088259
11.4167	0.000881655
11.4583	0.000880749
11.5	0.000879815
11.5417	0.000878909
11.5833	0.000877975
11.625	0.000877041
11.6667	0.000876137
11.7083	0.000875203
11.75	0.000874271
11.7917	0.000873368
11.8333	0.000872436
11.875	0.000871505
11.9167	0.000870604
11.9583	0.000869675
12	0.000868747
12.0417	0.000867819
12.0833	0.000866922
12.125	0.000865998
12.1667	0.000865075
12.2083	0.00086418
12.25	0.000863258
12.2917	0.000862336
12.3333	0.000861444
12.375	0.000860523
12.4167	0.000859604
12.4583	0.000858715
12.5	0.000857799
12.5417	0.000856883
12.5833	0.000855969
12.625	0.000855084
12.6667	0.000854172
12.7083	0.000853261
12.75	0.00085238
12.7917	0.000851471
12.8333	0.000850564
12.875	0.000849659
12.9167	0.000848784
12.9583	0.000847881
13	0.000846979
13.0417	0.000846079
13.0833	0.00084521
13.125	0.000844313
13.1667	0.000843417
13.2083	0.000842551
13.25	0.000841658
13.2917	0.000840767
13.3333	0.000839878
13.375	0.000839018
13.4167	0.000838132
13.4583	0.000837248
13.5	0.000836365
13.5417	0.000835511
13.5833	0.000834631
13.625	0.000833756
13.6667	0.000832839
13.7083	0.000831956
13.75	0.000831082
13.7917	0.000830217
13.8333	0.00082936
13.875	0.000828511
13.9167	0.00082767
13.9583	0.000826838
14	0.000826014
14.0417	0.000825197
14.0833	0.000824389
14.125	0.000823588
14.1667	0.000822795
14.2083	0.000822009
14.25	0.000821232
14.2917	0.000820462
14.3333	0.0008197
14.375	0.000818945
14.4167	0.000818197
14.4583	0.000817457
14.5	0.000816723
14.5417	0.000815997
14.5833	0.000815278
14.625	0.000814593
14.6667	0.000813888
14.7083	0.00081319
14.75	0.000812498
14.7917	0.000811814
14.8333	0.000811136
14.875	0.000810465
14.9167	0.000809801
14.9583	0.000809143
15	0.000808491
15.0417	0.000807845
15.0833	0.000807206
15.125	0.000806574
15.1667	0.000805948
15.2083	0.000805329
15.25	0.000804716
15.2917	0.000804111
15.3333	0.000803512
15.375	0.000802919
15.4167	0.000802333
15.4583	0.000801754
15.5	0.000801181
15.5417	0.000800615
15.5833	0.000800054
15.625	0.0007995
15.6667	0.000798953
15.7083	0.000798411
15.75	0.000797875
15.7917	0.000797346
15.8333	0.000796823
15.875	0.000796305
15.9167	0.000795794
15.9583	0.000795288
16	0.000794789
16.0417	0.000794295
16.0833	0.000793807
16.125	0.000793324
16.1667	0.000792847
16.2083	0.000792376
16.25	0.000791911
16.2917	0.000791451
16.3333	0.000790996
16.375	0.000790547
16.4167	0.000790104
16.4583	0.000789665
16.5	0.000789232
16.5417	0.000788805
16.5833	0.000788382
16.625	0.000787965
16.6667	0.000787553
16.7083	0.000787146
16.75	0.000786744
16.7917	0.000786347
16.8333	0.000785956
16.875	0.000785569
16.9167	0.000785188
16.9583	0.000784812
17	0.00078444
17.0417	0.000784073
17.0833	0.000783711
17.125	0.000783354
17.1667	0.000783001
17.2083	0.000782653
17.25	0.000782309
17.2917	0.00078197
17.3333	0.000781635
17.375	0.000781305
17.4167	0.00078098
17.4583	0.000780658
17.5	0.000780342
17.5417	0.000780029
17.5833	0.000779721
17.625	0.000779417
17.6667	0.000779117
17.7083	0.000778821
17.75	0.00077853
17.7917	0.000778243
17.8333	0.00077796
17.875	0.000777681
17.9167	0.000777406
17.9583	0.000777135
18	0.000776867
18.0417	0.000776604
18.0833	0.000776345
18.125	0.00077609
18.1667	0.000775838
18.2083	0.00077559
18.25	0.000775347
18.2917	0.000775106
18.3333	0.000774866
18.375	0.000774626
18.4167	0.000774386
18.4583	0.000774145
18.5	0.000773901
18.5417	0.000773655
18.5833	0.000773432
18.625	0.000773179
18.6667	0.000772923
18.7083	0.000772663
18.75	0.000772399
18.7917	0.000772155
18.8333	0.000771882
18.875	0.000771604
18.9167	0.000771323
18.9583	0.000771063
19	0.00077077
19.0417	0.000770472
19.0833	0.000770194
19.125	0.000769885
19.1667	0.00076957
19.2083	0.00076925
19.25	0.00076895
19.2917	0.000768618
19.3333	0.00076828
19.375	0.000767937
19.4167	0.000767614
19.4583	0.00076726
19.5	0.000766901
19.5417	0.000766562
19.5833	0.000766191
19.625	0.000765816
19.6667	0.00076546
19.7083	0.000765074
19.75	0.000764682
19.7917	0.000764284
19.8333	0.000763907
19.875	0.000763499
19.9167	0.000763086
19.9583	0.000762668
20	0.000762271
20.0417	0.000761844
20.0833	0.000761411
20.125	0.000761
20.1667	0.000760558
20.2083	0.000760113
20.25	0.000759662
20.2917	0.000759233
20.3333	0.000758774
20.375	0.00075831
20.4167	0.000757867
20.4583	0.000757395
20.5	0.000756919
20.5417	0.00075644
20.5833	0.000755981
20.625	0.000755493
20.6667	0.000755001
20.7083	0.000754506
20.75	0.000754031
20.7917	0.000753528
20.8333	0.000753022
20.875	0.000752512
20.9167	0.000752024
20.9583	0.000751508
21	0.000750989
21.0417	0.000750474
21.0833	0.000750036
21.125	0.000749598
21.1667	0.000749149
21.2083	0.000748704
21.25	0.00074826
21.2917	0.000747816
21.3333	0.000747373
21.375	0.000746928
21.4167	0.000746483
21.4583	0.000746036
21.5	0.000745588
21.5417	0.000745137
21.5833	0.000744709
21.625	0.000744254
21.6667	0.000743796
21.7083	0.000743336
21.75	0.000742873
21.7917	0.000742431
21.8333	0.000741961
21.875	0.000741489
21.9167	0.000741013
21.9583	0.000740559
22	0.000740077
22.0417	0.000739588
22.0833	0.000739102
22.125	0.000738566
22.1667	0.000738044
22.2083	0.000737513
22.25	0.000736949
22.2917	0.000736377
22.3333	0.000735821
22.375	0.000735235
22.4167	0.000734667
22.4583	0.000734068
22.5	0.000733465
22.5417	0.000732881
22.5833	0.000732269
22.625	0.000731652
22.6667	0.000731056
22.7083	0.000730431
22.75	0.000729804
22.7917	0.000729174
22.8333	0.000728566
22.875	0.000727931
22.9167	0.000727294
22.9583	0.000726655
23	0.000726014
23.0417	0.000725395
23.0833	0.00072475
23.125	0.000724103
23.1667	0.000723454
23.2083	0.000722804
23.25	0.000722176
23.2917	0.000721524
23.3333	0.000720871
23.375	0.000720217
23.4167	0.000719561
23.4583	0.000718929
23.5	0.000718273
23.5417	0.000717616
23.5833	0.000716958
23.625	0.000716299
23.6667	0.000715639
23.7083	0.000715003
23.75	0.000714343
23.7917	0.000713682
23.8333	0.00071302
23.875	0.000712359
23.9167	0.000711697
23.9583	0.000711059
24	0.000710397
24.0417	0.000709734
24.0833	0.000709072
24.125	0.00070841
24.1667	0.000707747
24.2083	0.000707084
24.25	0.000706445
24.2917	0.000705782
24.3333	0.00070512
24.375	0.000704456
24.4167	0.000703793
24.4583	0.000703129
24.5	0.000702465
24.5417	0.0007018
24.5833	0.000701158
24.625	0.00070049
24.6667	0.00069982
24.7083	0.000699146
24.75	0.00069847
24.7917	0.000697792
24.8333	0.000697112
24.875	0.000696429
24.9167	0.000695767
24.9583	0.000695081
25	0.000694392
25.0417	0.000693709
25.0833	0.000693087
25.125	0.000692518
25.1667	0.000691927
25.2083	0.000691363
25.25	0.000690803
25.2917	0.000690241
25.3333	0.000689671
25.375	0.000689096
25.4167	0.000688545
25.4583	0.000687971
25.5	0.000687396
25.5417	0.000686822
25.5833	0.000686248
25.625	0.000685691
25.6667	0.000685153
25.7083	0.000684756
25.75	0.000684468
25.7917	0.000684211
25.8333	0.000684042
25.875	0.000683888
25.9167	0.000683786
25.9583	0.000683711
26	0.000683657
26.0417	0.000683653
26.0833	0.000683653
26.125	0.000683678
26.1667	0.000683684
26.2083	0.000683721
26.25	0.000683766
26.2917	0.000683816
26.3333	0.000683849
26.375	0.000683909
26.4167	0.000683973
26.4583	0.000684041
26.5	0.000684113
26.5417	0.000684188
26.5833	0.000684266
26.625	0.000684347
26.6667	0.000684432
26.7083	0.000684497
26.75	0.000684588
26.7917	0.000684682
26.8333	0.00068478
26.875	0.000684881
26.9167	0.000684984
26.9583	0.000685092
27	0.000685204
27.0417	0.000685308
27.0833	0.000685454
27.125	0.000685592
27.1667	0.000685723
27.2083	0.000685859
27.25	0.000685998
27.2917	0.000686141
27.3333	0.000686287
27.375	0.000686437
27.4167	0.000686568
27.4583	0.000686726
27.5	0.000686888
27.5417	0.000687053
27.5833	0.000687223
27.625	0.000687397
27.6667	0.000687574
27.7083	0.000687756
27.75	0.000687941
27.7917	0.000688107
27.8333	0.0006883
27.875	0.000688496
27.9167	0.000688695
27.9583	0.000688899
28	0.000689106
28.0417	0.000689306
28.0833	0.000689547
28.125	0.00068978
28.1667	0.000690004
28.2083	0.000690231
28.25	0.00069046
28.2917	0.000690691
28.3333	0.000690923
28.375	0.000691157
28.4167	0.000691393
28.4583	0.000691631
28.5	0.00069187
28.5417	0.00069211
28.5833	0.000692351
28.625	0.000692594
28.6667	0.000692837
28.7083	0.000693082
28.75	0.000693327
28.7917	0.000693573
28.8333	0.000693819
28.875	0.000694066
28.9167	0.000694312
28.9583	0.000694559
29	0.000694806
29.0417	0.000695042
29.0833	0.000695325
29.125	0.000695609
29.1667	0.000695874
29.2083	0.000696129
29.25	0.000696382
29.2917	0.000696633
29.3333	0.000696904
29.375	0.000697149
29.4167	0.000697392
29.4583	0.000697633
29.5	0.000697872
29.5417	0.000698108
29.5833	0.000698342
29.625	0.000698573
29.6667	0.000698802
29.7083	0.000699029
29.75	0.000699254
29.7917	0.000699475
29.8333	0.000699694
29.875	0.00069991
29.9167	0.000700123
29.9583	0.000700357
30	0.000700564
30.0417	0.000700756
30.0833	0.000700991
30.125	0.000701225
30.1667	0.000701438
30.2083	0.000701662
30.25	0.000701858
30.2917	0.000702048
30.3333	0.000702234
30.375	0.000702415
30.4167	0.000702592
30.4583	0.000702788
30.5	0.000702956
30.5417	0.00070312
30.5833	0.00070328
30.625	0.000703435
30.6667	0.000703586
30.7083	0.000703732
30.75	0.000703898
30.7917	0.000704036
30.8333	0.000704169
30.875	0.000704298
30.9167	0.000704423
30.9583	0.000704544
31	0.000704661
31.0417	0.000704791
31.0833	0.000704871
31.125	0.000704942
31.1667	0.000704974
31.2083	0.000705014
31.25	0.000705018
31.2917	0.000705034
31.3333	0.000705016
31.375	0.000704988
31.4167	0.000704975
31.4583	0.00070493
31.5	0.000704878
31.5417	0.000704842
31.5833	0.000704776
31.625	0.000704704
31.6667	0.000704626
31.7083	0.000704543
31.75	0.000704478
31.7917	0.000704385
31.8333	0.000704287
31.875	0.000704185
31.9167	0.000704079
31.9583	0.000703969
32	0.000703878
32.0417	0.000703761
32.0833	0.00070364
32.125	0.000703516
32.1667	0.000703389
32.2083	0.000703259
32.25	0.000703126
32.2917	0.000703014
32.3333	0.000702876
32.375	0.000702735
32.4167	0.000702591
32.4583	0.000702445
32.5	0.000702297
32.5417	0.000702146
32.5833	0.000701993
32.625	0.000701838
32.6667	0.000701704
32.7083	0.000701545
32.75	0.000701383
32.7917	0.00070122
32.8333	0.000701054
32.875	0.000700886
32.9167	0.000700717
32.9583	0.000700545
33	0.000700372
33.0417	0.000700196
33.0833	0.000700042
33.125	0.000699864
33.1667	0.000699683
33.2083	0.000699501
33.25	0.000699316
33.2917	0.000699131
33.3333	0.000698943
33.375	0.000698753
33.4167	0.000698563
33.4583	0.00069837
33.5	0.000698176
33.5417	0.000698003
33.5833	0.000697805
33.625	0.000697606
33.6667	0.000697405
33.7083	0.000697202
33.75	0.000696998
33.7917	0.000696793
33.8333	0.000696586
33.875	0.000696377
33.9167	0.000696167
33.9583	0.000695955
34	0.000695742
34.0417	0.00069555
34.0833	0.000695334
34.125	0.000695116
34.1667	0.000694897
34.2083	0.000694676
34.25	0.000694453
34.2917	0.000694229
34.3333	0.000694004
34.375	0.000693777
34.4167	0.00069355
34.4583	0.000693321
34.5	0.000693113
34.5417	0.000692881
34.5833	0.000692648
34.625	0.000692413
34.6667	0.000692177
34.7083	0.00069194
34.75	0.000691701
34.7917	0.00069146
34.8333	0.000691219
34.875	0.000690975
34.9167	0.000690731
34.9583	0.000690486
35	0.000690262
35.0417	0.000690014
35.0833	0.000689765
35.125	0.000689515
35.1667	0.000689263
35.2083	0.00068901
35.25	0.000688755
35.2917	0.0006885
35.3333	0.000688243
35.375	0.000687985
35.4167	0.000687725
35.4583	0.000687464
35.5	0.000687203
35.5417	0.000686963
35.5833	0.000686699
35.625	0.000686434
35.6667	0.000686167
35.7083	0.0006859
35.75	0.000685631
35.7917	0.000685362
35.8333	0.000685091
35.875	0.000684819
35.9167	0.000684546
35.9583	0.000684273
36	0.000683998
36.0417	0.000683755
36.0833	0.000683527
36.125	0.00068336
36.1667	0.000683178
36.2083	0.000682992
36.25	0.000682809
36.2917	0.000682629
36.3333	0.000682449
36.375	0.00068227
36.4167	0.000682091
36.4583	0.000681912
36.5	0.000681734
36.5417	0.000681555
36.5833	0.000681376
36.625	0.000681194
36.6667	0.000681012
36.7083	0.000680829
36.75	0.000680643
36.7917	0.000680457
36.8333	0.000680268
36.875	0.000680078
36.9167	0.000679885
36.9583	0.000679714
37	0.000679517
37.0417	0.000679305
37.0833	0.000679129
37.125	0.000678958
37.1667	0.000678779
37.2083	0.000678609
37.25	0.000678407
37.2917	0.000678201
37.3333	0.000677992
37.375	0.00067778
37.4167	0.000677586
37.4583	0.000677367
37.5	0.000677145
37.5417	0.000676921
37.5833	0.000676693
37.625	0.000676462
37.6667	0.000676228
37.7083	0.000675992
37.75	0.000675776
37.7917	0.000675534
37.8333	0.00067529
37.875	0.000675043
37.9167	0.000674794
37.9583	0.000674543
38	0.000674288
38.0417	0.000674028
38.0833	0.00067377
38.125	0.00067349
38.1667	0.000673178
38.2083	0.000672856
38.25	0.000672549
38.2917	0.000672212
38.3333	0.000671869
38.375	0.000671541
38.4167	0.000671187
38.4583	0.000670828
38.5	0.000670464
38.5417	0.000670119
38.5833	0.000669747
38.625	0.000669372
38.6667	0.000668994
38.7083	0.000668612
38.75	0.000668228
38.7917	0.000667862
38.8333	0.000667469
38.875	0.000667072
38.9167	0.00066667
38.9583	0.000666264
39	0.000665854
39.0417	0.000665472
39.0833	0.000665128
39.125	0.000664798
39.1667	0.000664477
39.2083	0.000664152
39.25	0.00066383
39.2917	0.000663511
39.3333	0.000663194
39.375	0.000662877
39.4167	0.000662562
39.4583	0.000662247
39.5	0.000661933
39.5417	0.000661618
39.5833	0.000661304
39.625	0.000660989
39.6667	0.000660675
39.7083	0.00066036
39.75	0.000660045
39.7917	0.000659729
39.8333	0.000659434
39.875	0.000659116
39.9167	0.000658797
39.9583	0.000658477
40	0.000658157
40.0417	0.000657843
40.0833	0.000657537
40.125	0.000657222
40.1667	0.000656899
40.2083	0.000658247
40.25	0.000686066
40.2917	0.00081128
40.3333	0.00108652
40.375	0.00147296
40.4167	0.00188577
40.4583	0.00227376
40.5	0.00261092
40.5417	0.00288316
40.5833	0.00308895
40.625	0.00323256
40.6667	0.00332277
40.7083	0.00337004
40.75	0.00338377
40.7917	0.00337263
40.8333	0.00334293
40.875	0.00330043
40.9167	0.00324921
40.9583	0.00319213
41	0.00313181
41.0417	0.00306973
41.0833	0.00300764
41.125	0.00294559
41.1667	0.00288628
41.2083	0.00286092
41.25	0.00301214
41.2917	0.00349706
41.3333	0.00427603
41.375	0.00513351
41.4167	0.00586129
41.4583	0.00635595
41.5	0.00661686
41.5417	0.00669538
41.5833	0.00664864
41.625	0.00652297
41.6667	0.00635139
41.7083	0.00615679
41.75	0.00595197
41.7917	0.00574504
41.8333	0.00554208
41.875	0.00534695
41.9167	0.00515988
41.9583	0.0049822
42	0.0048141
42.0417	0.00465532
42.0833	0.00450471
42.125	0.0043632
42.1667	0.00423086
42.2083	0.00410776
42.25	0.00400069
42.2917	0.00391634
42.3333	0.00384769
42.375	0.00378989
42.4167	0.00373936
42.4583	0.00369329
42.5	0.00364985
42.5417	0.00360857
42.5833	0.00356797
42.625	0.00352748
42.6667	0.00348777
42.7083	0.00344776
42.75	0.0034074
42.7917	0.00336755
42.8333	0.00332841
42.875	0.00328946
42.9167	0.00325081
42.9583	0.00321334
43	0.00317729
43.0417	0.00314222
43.0833	0.00310835
43.125	0.00307611
43.1667	0.0030456
43.2083	0.00303283
43.25	0.00306597
43.2917	0.00314008
43.3333	0.00323306
43.375	0.00333084
43.4167	0.00342326
43.4583	0.00350466
43.5	0.00357184
43.5417	0.00362257
43.5833	0.00365728
43.625	0.00367795
43.6667	0.00368524
43.7083	0.0036815
43.75	0.00366967
43.7917	0.00365053
43.8333	0.00362578
43.875	0.0035981
43.9167	0.00356808
43.9583	0.00353598
44	0.00350235
44.0417	0.00346884
44.0833	0.00343586
44.125	0.00340313
44.1667	0.00337043
44.2083	0.00333795
44.25	0.00330646
44.2917	0.00327658
44.3333	0.00324728
44.375	0.00321871
44.4167	0.00319059
44.4583	0.00316285
44.5	0.00313616
44.5417	0.00311093
44.5833	0.00308635
44.625	0.00306228
44.6667	0.00303864
44.7083	0.00301542
44.75	0.00299238
44.7917	0.00297042
44.8333	0.00294947
44.875	0.002929
44.9167	0.002909
44.9583	0.00288929
45	0.00286985
45.0417	0.0028505
45.0833	0.00283155
45.125	0.0028137
45.1667	0.00279634
45.2083	0.0027794
45.25	0.00276274
45.2917	0.0027463
45.3333	0.00273013
45.375	0.00271402
45.4167	0.00269798
45.4583	0.00268213
45.5	0.0026672
45.5417	0.00265275
45.5833	0.00263875
45.625	0.00262491
45.6667	0.00261137
45.7083	0.00259794
45.75	0.00258476
45.7917	0.0025719
45.8333	0.00255939
45.875	0.0025471
45.9167	0.00253504
45.9583	0.00252346
46	0.00251266
46.0417	0.00250243
46.0833	0.00249269
46.125	0.00248326
46.1667	0.00247406
46.2083	0.00246509
46.25	0.00245641
46.2917	0.00244781
46.3333	0.00243943
46.375	0.0024311
46.4167	0.00242295
46.4583	0.00241487
46.5	0.00240679
46.5417	0.00239876
46.5833	0.00239067
46.625	0.00238276
46.6667	0.00237537
46.7083	0.00236835
46.75	0.00236159
46.7917	0.00235497
46.8333	0.00234856
46.875	0.00234223
46.9167	0.00233598
46.9583	0.00232978
47	0.00232363
47.0417	0.00231749
47.0833	0.00231143
47.125	0.00230531
47.1667	0.0022992
47.2083	0.00229308
47.25	0.00228703
47.2917	0.00228089
47.3333	0.00227474
47.375	0.00226844
47.4167	0.00226229
47.4583	0.0022565
47.5	0.0022509
47.5417	0.00224561
47.5833	0.00224045
47.625	0.00223538
47.6667	0.00223044
47.7083	0.00222546
47.75	0.00222059
47.7917	0.00221574
47.8333	0.0022109
47.875	0.00220605
47.9167	0.00220121
47.9583	0.00219637
48	0.0021915
48.0417	0.00218662
48.0833	0.00218174
48.125	0.00217683
48.1667	0.0021719
48.2083	0.00216694
48.25	0.00216189
48.2917	0.00215682
48.3333	0.00215178
48.375	0.00214694
48.4167	0.00214229
48.4583	0.00213792
48.5	0.00213365
48.5417	0.00212956
48.5833	0.00212553
48.625	0.00212154
48.6667	0.00211766
48.7083	0.00211374
48.75	0.0021099
48.7917	0.002106
48.8333	0.00210218
48.875	0.00209828
48.9167	0.00209445
48.9583	0.00209062
49	0.00208677
49.0417	0.00208284
49.0833	0.00207897
49.125	0.00207508
49.1667	0.00207118
49.2083	0.0020672
49.25	0.00206325
49.2917	0.00205929
49.3333	0.00205532
49.375	0.00205129
49.4167	0.0020471
49.4583	0.0020431
49.5	0.00203932
49.5417	0.00203562
49.5833	0.00203206
49.625	0.00202864
49.6667	0.0020254
49.7083	0.00202219
49.75	0.00201909
49.7917	0.00201602
49.8333	0.00201299
49.875	0.00200998
49.9167	0.00200699
49.9583	0.00200407
50	0.00200108
50.0417	0.00199809
50.0833	0.00199517
50.125	0.00199219
50.1667	0.00198927
50.2083	0.00198628
50.25	0.00198334
50.2917	0.00198032
50.3333	0.00197735
50.375	0.00197429
50.4167	0.00197131
50.4583	0.00196824
50.5	0.00196521
50.5417	0.0019621
50.5833	0.00195906
50.625	0.00195595
50.6667	0.00195288
50.7083	0.00194972
50.75	0.00194653
50.7917	0.00194328
50.8333	0.00194021
50.875	0.00193718
50.9167	0.00193426
50.9583	0.00193143
51	0.00192877
51.0417	0.00192614
51.0833	0.00192359
51.125	0.00192114
51.1667	0.00191874
51.2083	0.00191645
51.25	0.00191419
51.2917	0.00191195
51.3333	0.00190965
51.375	0.00190742
51.4167	0.00190521
51.4583	0.00190306
51.5	0.00190084
51.5417	0.00189862
51.5833	0.00189639
51.625	0.00189417
51.6667	0.00189194
51.7083	0.00188978
51.75	0.00188754
51.7917	0.00188529
51.8333	0.00188304
51.875	0.00188083
51.9167	0.00187855
51.9583	0.00187626
52	0.00187395
52.0417	0.0018717
52.0833	0.00186937
52.125	0.00186702
52.1667	0.00186466
52.2083	0.00186236
52.25	0.00185999
52.2917	0.0018576
52.3333	0.0018552
52.375	0.00185284
52.4167	0.00185042
52.4583	0.00184801
52.5	0.00184549
52.5417	0.00184305
52.5833	0.00184067
52.625	0.00183835
52.6667	0.00183609
52.7083	0.00183389
52.75	0.00183175
52.7917	0.00182967
52.8333	0.00182772
52.875	0.00182576
52.9167	0.00182385
52.9583	0.00182201
53	0.00182021
53.0417	0.00181845
53.0833	0.00181679
53.125	0.00181509
53.1667	0.00181345
53.2083	0.00181182
53.25	0.00181014
53.2917	0.00180853
53.3333	0.0018069
53.375	0.00180528
53.4167	0.00180367
53.4583	0.00180204
53.5	0.00180042
53.5417	0.00179879
53.5833	0.00179715
53.625	0.00179551
53.6667	0.00179386
53.7083	0.0017922
53.75	0.00179054
53.7917	0.00178887
53.8333	0.0017872
53.875	0.00178551
53.9167	0.00178382
53.9583	0.00178211
54	0.0017804
54.0417	0.00177868
54.0833	0.00177695
54.125	0.00177521
54.1667	0.00177347
54.2083	0.00177172
54.25	0.00176995
54.2917	0.00176817
54.3333	0.00176638
54.375	0.00176458
54.4167	0.00176278
54.4583	0.00176098
54.5	0.00175917
54.5417	0.00175735
54.5833	0.00175553
54.625	0.00175372
54.6667	0.00175188
54.7083	0.00175004
54.75	0.0017482
54.7917	0.00174625
54.8333	0.00174443
54.875	0.00174266
54.9167	0.00174097
54.9583	0.00173925
55	0.00173758
55.0417	0.00173593
55.0833	0.00173432
55.125	0.00173275
55.1667	0.00173122
55.2083	0.00172973
55.25	0.00172827
55.2917	0.00172684
55.3333	0.00172543
55.375	0.00172407
55.4167	0.0017228
55.4583	0.0017215
55.5	0.00172024
55.5417	0.001719
55.5833	0.00171778
55.625	0.00171657
55.6667	0.00171542
55.7083	0.00171422
55.75	0.00171309
55.7917	0.00171196
55.8333	0.00171076
55.875	0.00170963
55.9167	0.00170849
55.9583	0.00170729
56	0.00170616
56.0417	0.00170503
56.0833	0.00170384
56.125	0.00170269
56.1667	0.00170155
56.2083	0.00170042
56.25	0.00169923
56.2917	0.00169808
56.3333	0.00169693
56.375	0.00169578
56.4167	0.00169456
56.4583	0.00169339
56.5	0.00169223
56.5417	0.00169105
56.5833	0.00168986
56.625	0.00168862
56.6667	0.00168743
56.7083	0.00168623
56.75	0.00168504
56.7917	0.00168378
56.8333	0.00168258
56.875	0.00168137
56.9167	0.00168015
56.9583	0.00167886
57	0.00167763
57.0417	0.0016764
57.0833	0.00167547
57.125	0.00167452
57.1667	0.00167354
57.2083	0.00167264
57.25	0.00167169
57.2917	0.00167073
57.3333	0.00166983
57.375	0.00166887
57.4167	0.00166796
57.4583	0.001667
57.5	0.00166609
57.5417	0.0016651
57.5833	0.00166417
57.625	0.00166323
57.6667	0.00166223
57.7083	0.00166128
57.75	0.00166033
57.7917	0.0016593
57.8333	0.00165831
57.875	0.00165733
57.9167	0.00165634
57.9583	0.00165529
58	0.00165428
58.0417	0.00165324
58.0833	0.00165229
58.125	0.00165129
58.1667	0.00165023
58.2083	0.00164913
58.25	0.00164809
58.2917	0.00164702
58.3333	0.00164594
58.375	0.00164486
58.4167	0.00164371
58.4583	0.00164261
58.5	0.00164149
58.5417	0.00164034
58.5833	0.00163914
58.625	0.00163808
58.6667	0.00163698
58.7083	0.0016359
58.75	0.00163483
58.7917	0.00163378
58.8333	0.00163276
58.875	0.00163175
58.9167	0.00163076
58.9583	0.00162979
59	0.00162884
59.0417	0.00162786
59.0833	0.00162697
59.125	0.00162608
59.1667	0.00162526
59.2083	0.00162577
59.25	0.00164131
59.2917	0.00168353
59.3333	0.00173896
59.375	0.00180006
59.4167	0.00186244
59.4583	0.00192336
59.5	0.00198085
59.5417	0.0020346
59.5833	0.00208391
59.625	0.00212856
59.6667	0.00216822
59.7083	0.00220328
59.75	0.0022336
59.7917	0.00225944
59.8333	0.00228078
59.875	0.00229824
59.9167	0.00231198
59.9583	0.00232227
60	0.00232945
60.0417	0.00233391
60.0833	0.00233588
60.125	0.00233574
60.1667	0.00233398
60.2083	0.00235414
60.25	0.00251972
60.2917	0.0030334
60.3333	0.00413055
60.375	0.00594055
60.4167	0.00792556
60.4583	0.0094133
60.5	0.0102523
60.5417	0.0106004
60.5833	0.0106322
60.625	0.0104008
60.6667	0.0101033
60.7083	0.00976755
60.75	0.00941536
60.7917	0.00905757
60.8333	0.0087049
60.875	0.00836601
60.9167	0.00804318
60.9583	0.00773861
61	0.00745297
61.0417	0.00718408
61.0833	0.00693104
61.125	0.00669439
61.1667	0.0065181
61.2083	0.0066443
61.25	0.0074671
61.2917	0.00872483
61.3333	0.00986203
61.375	0.0106052
61.4167	0.0109658
61.4583	0.0110519
61.5	0.010948
61.5417	0.0106611
61.5833	0.0103633
61.625	0.0100555
61.6667	0.00974875
61.7083	0.00945219
61.75	0.00917187
61.7917	0.00891132
61.8333	0.00867011
61.875	0.00844719
61.9167	0.00824103
61.9583	0.00804879
62	0.00786803
62.0417	0.00769837
62.0833	0.0075405
62.125	0.00739203
62.1667	0.00726903
62.2083	0.0072277
62.25	0.00727943
62.2917	0.00735041
62.3333	0.00741427
62.375	0.00745662
62.4167	0.00746649
62.4583	0.00744365
62.5	0.00739335
62.5417	0.00732254
62.5833	0.00723723
62.625	0.007143
62.6667	0.0070432
62.7083	0.00694114
62.75	0.00683871
62.7917	0.00673639
62.8333	0.00663653
62.875	0.00653787
62.9167	0.00644259
62.9583	0.00634927
63	0.00625898
63.0417	0.00617234
63.0833	0.00608668
63.125	0.00599964
63.1667	0.00591459
63.2083	0.00583123
63.25	0.00575144
63.2917	0.00567306
63.3333	0.00559667
63.375	0.00552435
63.4167	0.00545366
63.4583	0.00538501
63.5	0.00532016
63.5417	0.00525767
63.5833	0.00519686
63.625	0.0051379
63.6667	0.00508223
63.7083	0.00502831
63.75	0.00497548
63.7917	0.00492411
63.8333	0.00487561
63.875	0.00482851
63.9167	0.0047822
63.9583	0.00473703
64	0.00469395
64.0417	0.00465235
64.0833	0.00461187
64.125	0.00457192
64.1667	0.0045324
64.2083	0.00449527
64.25	0.00445931
64.2917	0.00442443
64.3333	0.00439004
64.375	0.00435611
64.4167	0.00432284
64.4583	0.00429161
64.5	0.00426116
64.5417	0.00423145
64.5833	0.00420209
64.625	0.00417306
64.6667	0.00414433
64.7083	0.00411739
64.75	0.00409128
64.7917	0.00406585
64.8333	0.00404083
64.875	0.00401615
64.9167	0.00399173
64.9583	0.00396749
65	0.00394443
65.0417	0.00392233
65.0833	0.0039011
65.125	0.0038808
65.1667	0.00386052
65.2083	0.00384024
65.25	0.00382161
65.2917	0.00381058
65.3333	0.00380982
65.375	0.00381521
65.4167	0.0038238
65.4583	0.00383423
65.5	0.00384533
65.5417	0.00385621
65.5833	0.00386639
65.625	0.00387514
65.6667	0.00388206
65.7083	0.00388704
65.75	0.00388964
65.7917	0.00388963
65.8333	0.00388788
65.875	0.00388522
65.9167	0.00388088
65.9583	0.00387502
66	0.0038676
66.0417	0.00385878
66.0833	0.0038487
66.125	0.00383754
66.1667	0.00382538
66.2083	0.00381245
66.25	0.00380005
66.2917	0.00378769
66.3333	0.00377498
66.375	0.0037623
66.4167	0.00374929
66.4583	0.00373612
66.5	0.00372295
66.5417	0.00370963
66.5833	0.00369607
66.625	0.00368245
66.6667	0.00366856
66.7083	0.00365577
66.75	0.00364331
66.7917	0.00363127
66.8333	0.00361932
66.875	0.00360732
66.9167	0.00359548
66.9583	0.00358378
67	0.00357196
67.0417	0.00356015
67.0833	0.00354833
67.125	0.00353648
67.1667	0.00352444
67.2083	0.00351274
67.25	0.00350185
67.2917	0.00349115
67.3333	0.0034808
67.375	0.00347043
67.4167	0.00346024
67.4583	0.00344999
67.5	0.00343989
67.5417	0.00342977
67.5833	0.00341964
67.625	0.00340949
67.6667	0.00339932
67.7083	0.00338902
67.75	0.00337861
67.7917	0.00336852
67.8333	0.00335882
67.875	0.00334967
67.9167	0.00334065
67.9583	0.00333172
68	0.00332286
68.0417	0.00331414
68.0833	0.00330563
68.125	0.00329739
68.1667	0.00328884
68.2083	0.00328025
68.25	0.00327162
68.2917	0.00326295
68.3333	0.00325415
68.375	0.00324541
68.4167	0.00323638
68.4583	0.00322774
68.5	0.00321941
68.5417	0.00321146
68.5833	0.00320375
68.625	0.00319602
68.6667	0.00318846
68.7083	0.00318094
68.75	0.00317343
68.7917	0.00316605
68.8333	0.00315857
68.875	0.00315108
68.9167	0.00314368
68.9583	0.00313617
69	0.00312877
69.0417	0.00312138
69.0833	0.00311495
69.125	0.00310909
69.1667	0.00310338
69.2083	0.00311875
69.25	0.00328328
69.2917	0.00382205
69.3333	0.00496909
69.375	0.0067019
69.4167	0.00849342
69.4583	0.00979192
69.5	0.0105025
69.5417	0.0107614
69.5833	0.0107364
69.625	0.0105515
69.6667	0.0102868
69.7083	0.00998716
69.75	0.00967558
69.7917	0.0093672
69.8333	0.00906852
69.875	0.00878304
69.9167	0.00851205
69.9583	0.0082549
70	0.00801217
70.0417	0.00778233
70.0833	0.00756608
70.125	0.00736578
70.1667	0.00719428
70.2083	0.00711265
70.25	0.00715439
70.2917	0.00724074
70.3333	0.00733307
70.375	0.00740812
70.4167	0.00745394
70.4583	0.00746616
70.5	0.00744774
70.5417	0.00740463
70.5833	0.00734285
70.625	0.00726825
70.6667	0.00718673
70.7083	0.00709993
70.75	0.00701206
70.7917	0.00692326
70.8333	0.00683647
70.875	0.00675096
70.9167	0.0066671
70.9583	0.00658644
71	0.00650716
71.0417	0.00643034
71.0833	0.00635863
71.125	0.00628979
71.1667	0.0062215
71.2083	0.00615702
71.25	0.00610885
71.2917	0.00608671
71.3333	0.00607568
71.375	0.00607035
71.4167	0.00606686
71.4583	0.00606187
71.5	0.00605307
71.5417	0.00603947
71.5833	0.00602175
71.625	0.00599947
71.6667	0.0059716
71.7083	0.00593893
71.75	0.0059042
71.7917	0.00586696
71.8333	0.00582723
71.875	0.00578565
71.9167	0.00574374
71.9583	0.00570214
72	0.00566011
72.0417	0.0056178
72.0833	0.00557666
72.125	0.00553818
72.1667	0.00551275
72.2083	0.00559658
72.25	0.00589398
72.2917	0.00628629
72.3333	0.00668082
72.375	0.00702525
72.4167	0.00729093
72.4583	0.00746831
72.5	0.00756337
72.5417	0.00759179
72.5833	0.00757286
72.625	0.00752295
72.6667	0.00745273
72.7083	0.00737164
72.75	0.00728375
72.7917	0.00719533
72.8333	0.00710703
72.875	0.0070198
72.9167	0.00693669
72.9583	0.00685565
73	0.00677729
73.0417	0.00670383
73.0833	0.00663376
73.125	0.00656645
73.1667	0.0065038
73.2083	0.00646955
73.25	0.0064966
73.2917	0.00655025
73.3333	0.00661113
73.375	0.00667113
73.4167	0.00672381
73.4583	0.00676393
73.5	0.00678885
73.5417	0.00679853
73.5833	0.00679517
73.625	0.00677866
73.6667	0.00675157
73.7083	0.00671824
73.75	0.00667865
73.7917	0.00663392
73.8333	0.00658688
73.875	0.00653883
73.9167	0.00648918
73.9583	0.00643842
74	0.00638835
74.0417	0.00633937
74.0833	0.00628992
74.125	0.00623808
74.1667	0.0061861
74.2083	0.00613554
74.25	0.0060855
74.2917	0.00603573
74.3333	0.00598646
74.375	0.00593972
74.4167	0.00589411
74.4583	0.00584934
74.5	0.00580528
74.5417	0.00576197
74.5833	0.00572155
74.625	0.00568199
74.6667	0.00564348
74.7083	0.00560561
74.75	0.00556823
74.7917	0.00553242
74.8333	0.00549848
74.875	0.00546528
74.9167	0.00543273
74.9583	0.00540082
75	0.0053691
75.0417	0.00533758
75.0833	0.00530827
75.125	0.00527975
75.1667	0.00525188
75.2083	0.00522444
75.25	0.00519732
75.2917	0.00517042
75.3333	0.0051436
75.375	0.0051179
75.4167	0.00509365
75.4583	0.00506981
75.5	0.00504631
75.5417	0.00502326
75.5833	0.00500026
75.625	0.00497739
75.6667	0.00495456
75.7083	0.00493235
75.75	0.00491144
75.7917	0.00489131
75.8333	0.00487134
75.875	0.00485178
75.9167	0.0048324
75.9583	0.00481318
76	0.0047941
76.0417	0.0047755
76.0833	0.0047588
76.125	0.00474347
76.1667	0.0047285
76.2083	0.00472435
76.25	0.00476746
76.2917	0.00485552
76.3333	0.00495607
76.375	0.0050573
76.4167	0.00515372
76.4583	0.00524117
76.5	0.00531798
76.5417	0.0053832
76.5833	0.00543742
76.625	0.0054808
76.6667	0.00551271
76.7083	0.00553345
76.75	0.00554484
76.7917	0.00554928
76.8333	0.005547
76.875	0.00553889
76.9167	0.00552555
76.9583	0.00550831
77	0.00548885
77.0417	0.0054686
77.0833	0.00544769
77.125	0.00542605
77.1667	0.00540275
77.2083	0.00538342
77.25	0.00538767
77.2917	0.00541793
77.3333	0.00545533
77.375	0.00549393
77.4167	0.00553189
77.4583	0.00556703
77.5	0.00559857
77.5417	0.00562662
77.5833	0.00564996
77.625	0.00566769
77.6667	0.00567906
77.7083	0.00568432
77.75	0.00568436
77.7917	0.00568103
77.8333	0.00567393
77.875	0.00566308
77.9167	0.00564916
77.9583	0.00563236
78	0.00561317
78.0417	0.00559344
78.0833	0.00557448
78.125	0.00555428
78.1667	0.00553283
78.2083	0.00551049
78.25	0.00548756
78.2917	0.00546415
78.3333	0.00544032
78.375	0.00541772
78.4167	0.00539579
78.4583	0.00537464
78.5	0.00535537
78.5417	0.00533771
78.5833	0.00532104
78.625	0.00530494
78.6667	0.00528939
78.7083	0.00527421
78.75	0.00525897
78.7917	0.00524393
78.8333	0.00522869
78.875	0.00521344
78.9167	0.00519868
78.9583	0.00518507
79	0.00517152
79.0417	0.0051584
79.0833	0.00514598
79.125	0.00513387
79.1667	0.00512112
79.2083	0.00511349
79.25	0.00513215
79.2917	0.00517704
79.3333	0.00522869
79.375	0.00528206
79.4167	0.00533287
79.4583	0.0053805
79.5	0.00542537
79.5417	0.00546649
79.5833	0.00550209
79.625	0.00553177
79.6667	0.00555504
79.7083	0.00557181
79.75	0.005583
79.7917	0.00559042
79.8333	0.00559329
79.875	0.00559203
79.9167	0.00558712
79.9583	0.00557871
80	0.00556728
80.0417	0.00555391
80.0833	0.00554028
80.125	0.00552583
80.1667	0.00550996
80.2083	0.00549316
80.25	0.00547572
80.2917	0.00545744
80.3333	0.00543877
80.375	0.00542081
80.4167	0.00540601
80.4583	0.00539357
80.5	0.00538247
80.5417	0.00537231
80.5833	0.00536245
80.625	0.00535272
80.6667	0.00534325
80.7083	0.00533332
80.75	0.00532357
80.7917	0.00531504
80.8333	0.00530691
80.875	0.0052987
80.9167	0.00529018
80.9583	0.00528125
81	0.00527185
81.0417	0.00526207
81.0833	0.00525114
81.125	0.00523877
81.1667	0.00522526
81.2083	0.00521114
81.25	0.00519773
81.2917	0.0051843
81.3333	0.00517061
81.375	0.00515666
81.4167	0.00514251
81.4583	0.00512817
81.5	0.00511366
81.5417	0.00509904
81.5833	0.00508447
81.625	0.00506947
81.6667	0.00505438
81.7083	0.00503968
81.75	0.00502588
81.7917	0.00501267
81.8333	0.00499967
81.875	0.00498684
81.9167	0.00497432
81.9583	0.00496173
82	0.00494941
82.0417	0.00493712
82.0833	0.00492471
82.125	0.00491255
82.1667	0.00490043
82.2083	0.00488828
82.25	0.00487596
82.2917	0.00486366
82.3333	0.0048517
82.375	0.00484033
82.4167	0.0048297
82.4583	0.00481908
82.5	0.00480871
82.5417	0.00479846
82.5833	0.00478827
82.625	0.00477827
82.6667	0.00476812
82.7083	0.00475797
82.75	0.00474798
82.7917	0.00473782
82.8333	0.00472779
82.875	0.00471772
82.9167	0.00470746
82.9583	0.00469718
83	0.00468684
83.0417	0.00467656
83.0833	0.00466706
83.125	0.00465793
83.1667	0.004649
83.2083	0.00464018
83.25	0.00463159
83.2917	0.00462302
[truncated: 9,641 more rows]

## Sheet: Scenario B
0	0
0.0416667	4.65663e-05
0.0833333	0.000528755
0.125	0.00080843
0.166667	0.000846738
0.208333	0.000850024
0.25	0.000849452
0.291667	0.000848142
0.333333	0.000846503
0.375	0.000844669
0.416667	0.000842675
0.458333	0.000840594
0.5	0.000838448
0.541667	0.00083626
0.583333	0.000834023
0.625	0.000831781
0.666667	0.000829488
0.708333	0.000827194
0.75	0.000824912
0.791667	0.000822647
0.833333	0.000820337
0.875	0.00081807
0.916667	0.00081581
0.958333	0.00081354
1	0.000811282
1.04167	0.000809011
1.08333	0.000807382
1.125	0.000805954
1.16667	0.000803728
1.20833	0.000801206
1.25	0.000798809
1.29167	0.000796016
1.33333	0.000793956
1.375	0.000793218
1.41667	0.000793111
1.45833	0.000793202
1.5	0.000793373
1.54167	0.000793575
1.58333	0.000793789
1.625	0.000793994
1.66667	0.00079421
1.70833	0.000794339
1.75	0.000794175
1.79167	0.000793654
1.83333	0.000792875
1.875	0.000791909
1.91667	0.000790772
1.95833	0.000789539
2	0.00078821
2.04167	0.000786729
2.08333	0.000785774
2.125	0.00078541
2.16667	0.000784874
2.20833	0.000783982
2.25	0.000782812
2.29167	0.000781527
2.33333	0.000779877
2.375	0.000777582
2.41667	0.000775116
2.45833	0.00077283
2.5	0.000770647
2.54167	0.000768597
2.58333	0.000766573
2.625	0.000764607
2.66667	0.000762681
2.70833	0.000760768
2.75	0.000758884
2.79167	0.000757011
2.83333	0.000755167
2.875	0.00075333
2.91667	0.000751489
2.95833	0.000749689
3	0.000747873
3.04167	0.000746071
3.08333	0.00074432
3.125	0.000741891
3.16667	0.000738878
3.20833	0.000735131
3.25	0.000731883
3.29167	0.000730182
3.33333	0.000729511
3.375	0.000729243
3.41667	0.000729104
3.45833	0.000729033
3.5	0.000729019
3.54167	0.000729089
3.58333	0.000729199
3.625	0.000729239
3.66667	0.000729121
3.70833	0.000728836
3.75	0.000728383
3.79167	0.000727823
3.83333	0.000727139
3.875	0.000726399
3.91667	0.000725567
3.95833	0.000724677
4	0.000723718
4.04167	0.00072273
4.08333	0.000721688
4.125	0.000720607
4.16667	0.000719516
4.20833	0.000718399
4.25	0.000717196
4.29167	0.000716021
4.33333	0.000714846
4.375	0.000713641
4.41667	0.00071243
4.45833	0.000711182
4.5	0.000709917
4.54167	0.000708657
4.58333	0.000707401
4.625	0.000706125
4.66667	0.000704829
4.70833	0.000703545
4.75	0.000702256
4.79167	0.000700962
4.83333	0.000699669
4.875	0.000698371
4.91667	0.000697069
4.95833	0.000695774
5	0.000694477
5.04167	0.000693182
5.08333	0.00069186
5.125	0.000690577
5.16667	0.000689292
5.20833	0.000687984
5.25	0.000686682
5.29167	0.000685411
5.33333	0.000684117
5.375	0.000682824
5.41667	0.000681531
5.45833	0.000680261
5.5	0.000678995
5.54167	0.000677688
5.58333	0.00067642
5.625	0.000675139
5.66667	0.000673903
5.70833	0.000672637
5.75	0.000671369
5.79167	0.000670119
5.83333	0.00066884
5.875	0.000667597
5.91667	0.000666393
5.95833	0.000665177
6	0.000663959
6.04167	0.000662726
6.08333	0.000661507
6.125	0.000660298
6.16667	0.000659125
6.20833	0.000657836
6.25	0.000656294
6.29167	0.000654784
6.33333	0.000653642
6.375	0.000653
6.41667	0.000652668
6.45833	0.000652512
6.5	0.000652445
6.54167	0.000652402
6.58333	0.000652363
6.625	0.000652331
6.66667	0.000652288
6.70833	0.000652278
6.75	0.000652277
6.79167	0.000652267
6.83333	0.000652244
6.875	0.000652222
6.91667	0.000652207
6.95833	0.000652183
7	0.000652192
7.04167	0.00065221
7.08333	0.000652234
7.125	0.000652289
7.16667	0.000652354
7.20833	0.000652419
7.25	0.000652496
7.29167	0.000652573
7.33333	0.000652652
7.375	0.000652734
7.41667	0.000652829
7.45833	0.000652919
7.5	0.000652998
7.54167	0.000653079
7.58333	0.000653162
7.625	0.000653243
7.66667	0.000653313
7.70833	0.000653387
7.75	0.000653454
7.79167	0.000653478
7.83333	0.000653411
7.875	0.00065323
7.91667	0.000652943
7.95833	0.000652585
8	0.000652166
8.04167	0.000651676
8.08333	0.000651118
8.125	0.000650506
8.16667	0.000649843
8.20833	0.000649165
8.25	0.00064844
8.29167	0.000647688
8.33333	0.000646903
8.375	0.000646071
8.41667	0.000645246
8.45833	0.00064439
8.5	0.000643524
8.54167	0.000642649
8.58333	0.000641725
8.625	0.000640817
8.66667	0.000639894
8.70833	0.000638929
8.75	0.000637992
8.79167	0.000637027
8.83333	0.000636073
8.875	0.000635098
8.91667	0.000634101
8.95833	0.000633113
9	0.000632131
9.04167	0.000631156
9.08333	0.000630128
9.125	0.000629129
9.16667	0.000628141
9.20833	0.000627126
9.25	0.000626125
9.29167	0.000625111
9.33333	0.000624094
9.375	0.000623094
9.41667	0.000622069
9.45833	0.00062104
9.5	0.00062005
9.54167	0.000619036
9.58333	0.00061801
9.625	0.000617019
9.66667	0.000616023
9.70833	0.000615011
9.75	0.000613995
9.79167	0.000612978
9.83333	0.000611943
9.875	0.000610947
9.91667	0.000609956
9.95833	0.000608951
10	0.000607972
10.0417	0.000606975
10.0833	0.00060598
10.125	0.000605003
10.1667	0.000604006
10.2083	0.000603031
10.25	0.00060204
10.2917	0.000601061
10.3333	0.000600078
10.375	0.000599114
10.4167	0.000598138
10.4583	0.000597158
10.5	0.000596188
10.5417	0.000595233
10.5833	0.000594254
10.625	0.000593288
10.6667	0.00059233
10.7083	0.000591392
10.75	0.000590443
10.7917	0.000589504
10.8333	0.000588553
10.875	0.000587609
10.9167	0.000586653
10.9583	0.000585712
11	0.000584787
11.0417	0.000583849
11.0833	0.000582922
11.125	0.000581982
11.1667	0.00058107
11.2083	0.000580144
11.25	0.00057921
11.2917	0.000578302
11.3333	0.000577395
11.375	0.000576479
11.4167	0.000575576
11.4583	0.000574668
11.5	0.000573772
11.5417	0.000572882
11.5833	0.000571988
11.625	0.000571081
11.6667	0.000570191
11.7083	0.000569289
11.75	0.000568397
11.7917	0.000567497
11.8333	0.000566611
11.875	0.00056575
11.9167	0.000564864
11.9583	0.000563998
12	0.000563125
12.0417	0.000562236
12.0833	0.000561357
12.125	0.000560495
12.1667	0.000559621
12.2083	0.000558786
12.25	0.000557954
12.2917	0.000557128
12.3333	0.000556278
12.375	0.000555442
12.4167	0.000554586
12.4583	0.000553734
12.5	0.000552863
12.5417	0.000552019
12.5833	0.000551166
12.625	0.000550323
12.6667	0.000549464
12.7083	0.000548628
12.75	0.000547781
12.7917	0.000546969
12.8333	0.000546136
12.875	0.000545304
12.9167	0.000544466
12.9583	0.000543626
13	0.000542799
13.0417	0.000541974
13.0833	0.000541157
13.125	0.000540352
13.1667	0.000539538
13.2083	0.000538724
13.25	0.000537887
13.2917	0.000537083
13.3333	0.000536283
13.375	0.000535464
13.4167	0.00053464
13.4583	0.000533838
13.5	0.000533037
13.5417	0.000532247
13.5833	0.000531461
13.625	0.000530698
13.6667	0.000529791
13.7083	0.00052895
13.75	0.000527912
13.7917	0.000526762
13.8333	0.000525641
13.875	0.000524716
13.9167	0.000524022
13.9583	0.000523538
14	0.000523201
14.0417	0.000522986
14.0833	0.000522797
14.125	0.000522695
14.1667	0.000522604
14.2083	0.00052253
14.25	0.000522477
14.2917	0.00052243
14.3333	0.000522382
14.375	0.000522313
14.4167	0.000522284
14.4583	0.000522256
14.5	0.000522196
14.5417	0.000522134
14.5833	0.000522096
14.625	0.000522072
14.6667	0.000522016
14.7083	0.000521954
14.75	0.000521906
14.7917	0.000521875
14.8333	0.00052183
14.875	0.000521771
14.9167	0.000521726
14.9583	0.000521664
15	0.00052161
15.0417	0.000521575
15.0833	0.000521525
15.125	0.000521477
15.1667	0.000521423
15.2083	0.000521364
15.25	0.000521301
15.2917	0.000521286
15.3333	0.000521256
15.375	0.000521209
15.4167	0.00052118
15.4583	0.000521184
15.5	0.000521187
15.5417	0.00052119
15.5833	0.000521196
15.625	0.000521202
15.6667	0.00052121
15.7083	0.00052122
15.75	0.00052123
15.7917	0.00052124
15.8333	0.000521252
15.875	0.000521264
15.9167	0.000521277
15.9583	0.00052129
16	0.000521302
16.0417	0.000521316
16.0833	0.00052133
16.125	0.000521345
16.1667	0.00052136
16.2083	0.000521374
16.25	0.000521389
16.2917	0.000521404
16.3333	0.000521418
16.375	0.000521432
16.4167	0.000521447
16.4583	0.000521461
16.5	0.000521476
16.5417	0.00052149
16.5833	0.000521504
16.625	0.000521518
16.6667	0.000521532
16.7083	0.000521546
16.75	0.000521561
16.7917	0.000521575
16.8333	0.000521588
16.875	0.000521601
16.9167	0.000521611
16.9583	0.000521623
17	0.000521637
17.0417	0.000521651
17.0833	0.000521665
17.125	0.00052168
17.1667	0.000521694
17.2083	0.000521708
17.25	0.000521722
17.2917	0.000521736
17.3333	0.000521749
17.375	0.000521763
17.4167	0.000521776
17.4583	0.00052179
17.5	0.000521804
17.5417	0.000521817
17.5833	0.00052183
17.625	0.000521844
17.6667	0.000521857
17.7083	0.00052187
17.75	0.000521884
17.7917	0.000521897
17.8333	0.00052191
17.875	0.000521923
17.9167	0.000521937
17.9583	0.00052195
18	0.000521963
18.0417	0.000521976
18.0833	0.000521989
18.125	0.000522002
18.1667	0.000522015
18.2083	0.000522028
18.25	0.000522041
18.2917	0.000522047
18.3333	0.000522029
18.375	0.000522064
18.4167	0.000522077
18.4583	0.000522066
18.5	0.000521997
18.5417	0.000521861
18.5833	0.000521658
18.625	0.000521366
18.6667	0.000521014
18.7083	0.000520602
18.75	0.000520118
18.7917	0.000519601
18.8333	0.000519007
18.875	0.000518359
18.9167	0.000517674
18.9583	0.000516948
19	0.000516196
19.0417	0.000515412
19.0833	0.00051461
19.125	0.000513787
19.1667	0.00051292
19.2083	0.000512039
19.25	0.000511125
19.2917	0.000510179
19.3333	0.000509198
19.375	0.000508225
19.4167	0.000507245
19.4583	0.000506253
19.5	0.000505232
19.5417	0.000504194
19.5833	0.000503149
19.625	0.000502105
19.6667	0.000501042
19.7083	0.000499982
19.75	0.00049889
19.7917	0.000497819
19.8333	0.000496729
19.875	0.000495661
19.9167	0.000494546
19.9583	0.000493453
20	0.000492359
20.0417	0.000491238
20.0833	0.00049013
20.125	0.000489003
20.1667	0.00048789
20.2083	0.000486766
20.25	0.000485636
20.2917	0.00048452
20.3333	0.0004834
20.375	0.000482271
20.4167	0.000481123
20.4583	0.000479982
20.5	0.000478866
20.5417	0.000477725
20.5833	0.000476577
20.625	0.000475464
20.6667	0.000474338
20.7083	0.000473195
20.75	0.000472061
20.7917	0.000470922
20.8333	0.000469786
20.875	0.000468672
20.9167	0.000467534
20.9583	0.000466413
21	0.000465284
21.0417	0.000464073
21.0833	0.000462987
21.125	0.000461953
21.1667	0.000461012
21.2083	0.000460453
21.25	0.000460382
21.2917	0.000460751
21.3333	0.000461321
21.375	0.000461895
21.4167	0.000462386
21.4583	0.000462719
21.5	0.000462891
21.5417	0.000462916
21.5833	0.000462778
21.625	0.000462523
21.6667	0.00046214
21.7083	0.000461661
21.75	0.000461079
21.7917	0.000460441
21.8333	0.000459745
21.875	0.000458995
21.9167	0.000458192
21.9583	0.000457335
22	0.000456452
22.0417	0.000455556
22.0833	0.000454626
22.125	0.000453623
22.1667	0.000452594
22.2083	0.000451494
22.25	0.000450215
22.2917	0.000448678
22.3333	0.000446883
22.375	0.000444857
22.4167	0.000442673
22.4583	0.000440397
22.5	0.000438086
22.5417	0.000435766
22.5833	0.000433497
22.625	0.00043127
22.6667	0.000429106
22.7083	0.000427012
22.75	0.000424978
22.7917	0.000423029
22.8333	0.000421134
22.875	0.000419317
22.9167	0.000417544
22.9583	0.000415828
23	0.000414164
23.0417	0.00041255
23.0833	0.00041098
23.125	0.000409453
23.1667	0.000407962
23.2083	0.000406496
23.25	0.000405075
23.2917	0.000403686
23.3333	0.00040231
23.375	0.000400976
23.4167	0.000399655
23.4583	0.000398369
23.5	0.000397092
23.5417	0.000395847
23.5833	0.00039461
23.625	0.000393391
23.6667	0.000392202
23.7083	0.000391015
23.75	0.000389845
23.7917	0.000388689
23.8333	0.000387559
23.875	0.000386429
23.9167	0.000385313
23.9583	0.000384204
24	0.000383108
24.0417	0.000382024
24.0833	0.000380948
24.125	0.000379882
24.1667	0.000378826
24.2083	0.000377778
24.25	0.000376735
24.2917	0.000375703
24.3333	0.000374678
24.375	0.000373661
24.4167	0.000372636
24.4583	0.00037163
24.5	0.00037063
24.5417	0.000369638
24.5833	0.00036865
24.625	0.000367667
24.6667	0.000366678
24.7083	0.000365707
24.75	0.000364741
24.7917	0.000363777
24.8333	0.000362805
24.875	0.000361852
24.9167	0.000360902
24.9583	0.000359954
25	0.000358999
25.0417	0.000358004
25.0833	0.000357089
25.125	0.000356214
25.1667	0.000355352
25.2083	0.000354601
25.25	0.000354173
25.2917	0.000354281
25.3333	0.000354969
25.375	0.000356155
25.4167	0.000357685
25.4583	0.000359374
25.5	0.000361014
25.5417	0.000362467
25.5833	0.00036361
25.625	0.000364406
25.6667	0.000364835
25.7083	0.000365186
25.75	0.000365442
25.7917	0.000365759
25.8333	0.000366886
25.875	0.000369985
25.9167	0.000375777
25.9583	0.000384075
26	0.000394084
26.0417	0.000404794
26.0833	0.000415431
26.125	0.000425333
26.1667	0.000434125
26.2083	0.000441801
26.25	0.000448372
26.2917	0.000453857
26.3333	0.000458363
26.375	0.00046201
26.4167	0.000464922
26.4583	0.00046727
26.5	0.00046916
26.5417	0.000470693
26.5833	0.000471978
26.625	0.000473025
26.6667	0.000473904
26.7083	0.000474688
26.75	0.000475355
26.7917	0.000475928
26.8333	0.000476477
26.875	0.000476964
26.9167	0.000477445
26.9583	0.000477905
27	0.000478341
27.0417	0.000478746
27.0833	0.000479227
27.125	0.000479701
27.1667	0.000480207
27.2083	0.000480839
27.25	0.000481568
27.2917	0.000482276
27.3333	0.000482887
27.375	0.000483407
27.4167	0.000483883
27.4583	0.000484287
27.5	0.000484692
27.5417	0.000485097
27.5833	0.000485511
27.625	0.000485935
27.6667	0.000486385
27.7083	0.000486826
27.75	0.00048732
27.7917	0.000487797
27.8333	0.000488251
27.875	0.000488724
27.9167	0.000489206
27.9583	0.000489701
28	0.000490157
28.0417	0.000490611
28.0833	0.000491105
28.125	0.000491613
28.1667	0.00049214
28.2083	0.000492793
28.25	0.000493477
28.2917	0.000494126
28.3333	0.000494661
28.375	0.000495067
28.4167	0.000495382
28.4583	0.000495653
28.5	0.000495883
28.5417	0.0004961
28.5833	0.000496319
28.625	0.000496516
28.6667	0.000496721
28.7083	0.000496914
28.75	0.000497102
28.7917	0.000497304
28.8333	0.000497454
28.875	0.000497613
28.9167	0.000497782
28.9583	0.000497918
29	0.000498039
29.0417	0.000498127
29.0833	0.00049825
29.125	0.000498403
29.1667	0.000498592
29.2083	0.000498919
29.25	0.000499402
29.2917	0.000499855
29.3333	0.000500134
29.375	0.000500234
29.4167	0.000500171
29.4583	0.000499988
29.5	0.000499767
29.5417	0.000499529
29.5833	0.000499262
29.625	0.000499005
29.6667	0.000498748
29.7083	0.000498499
29.75	0.000498264
29.7917	0.000498005
29.8333	0.000497757
29.875	0.000497523
29.9167	0.000497263
29.9583	0.000497016
30	0.000496745
30.0417	0.000496453
30.0833	0.000496195
30.125	0.000495957
30.1667	0.000495792
30.2083	0.000495737
30.25	0.000495828
30.2917	0.000495911
30.3333	0.000495888
30.375	0.000495661
30.4167	0.000495299
30.4583	0.000494842
30.5	0.000494309
30.5417	0.000493765
30.5833	0.000493199
30.625	0.000492654
30.6667	0.000492121
30.7083	0.000491604
30.75	0.000491088
30.7917	0.00049056
30.8333	0.000490042
30.875	0.000489555
30.9167	0.000489059
30.9583	0.000488538
31	0.000488045
31.0417	0.000487528
31.0833	0.000487035
31.125	0.000486482
31.1667	0.000485884
31.2083	0.000485175
31.25	0.000484221
31.2917	0.000482946
31.3333	0.00048141
31.375	0.00047969
31.4167	0.000477907
31.4583	0.000476079
31.5	0.000474271
31.5417	0.000472513
31.5833	0.000470851
31.625	0.000469276
31.6667	0.000467744
31.7083	0.000466302
31.75	0.000464972
31.7917	0.000463708
31.8333	0.000462498
31.875	0.000461386
31.9167	0.000460305
31.9583	0.000459262
32	0.000458278
32.0417	0.00045734
32.0833	0.000456436
32.125	0.000455578
32.1667	0.000454758
32.2083	0.000453959
32.25	0.000453177
32.2917	0.000452429
32.3333	0.000451696
32.375	0.000450991
32.4167	0.000450311
32.4583	0.000449656
32.5	0.000448983
32.5417	0.000448359
32.5833	0.000447741
32.625	0.000447121
32.6667	0.000446519
32.7083	0.000445949
32.75	0.000445368
32.7917	0.000444818
32.8333	0.00044425
32.875	0.000443693
32.9167	0.000443158
32.9583	0.000442614
33	0.00044209
33.0417	0.000441557
33.0833	0.000441032
33.125	0.000440525
33.1667	0.000440008
33.2083	0.000439495
33.25	0.000438999
33.2917	0.000438494
33.3333	0.000437993
33.375	0.000437508
33.4167	0.000437011
33.4583	0.000436515
33.5	0.000436023
33.5417	0.000435547
33.5833	0.000435058
33.625	0.00043457
33.6667	0.000434085
33.7083	0.000433615
33.75	0.000433132
33.7917	0.000432651
33.8333	0.000432172
33.875	0.000431705
33.9167	0.000431224
33.9583	0.000430745
34	0.000430267
34.0417	0.00042979
34.0833	0.000429327
34.125	0.00042885
34.1667	0.000428373
34.2083	0.000427898
34.25	0.000427437
34.2917	0.00042696
34.3333	0.000426484
34.375	0.00042601
34.4167	0.000425535
34.4583	0.000425073
34.5	0.000424595
34.5417	0.00042412
34.5833	0.000423645
34.625	0.000423168
34.6667	0.000422694
34.7083	0.00042223
34.75	0.000421753
34.7917	0.000421278
34.8333	0.0004208
34.875	0.000420326
34.9167	0.00041985
34.9583	0.000419386
35	0.000418909
35.0417	0.000418431
35.0833	0.000417956
35.125	0.000417479
35.1667	0.000417001
35.2083	0.000416537
35.25	0.000416058
35.2917	0.000415579
35.3333	0.000415103
35.375	0.000414625
35.4167	0.000414144
35.4583	0.000413664
35.5	0.000413196
35.5417	0.000412716
35.5833	0.000412235
35.625	0.000411755
35.6667	0.000411276
35.7083	0.000410795
35.75	0.000410313
35.7917	0.000409831
35.8333	0.000409362
35.875	0.000408882
35.9167	0.0004084
35.9583	0.00040792
36	0.000407438
36.0417	0.0004069
36.0833	0.000406464
36.125	0.000406101
36.1667	0.00040576
36.2083	0.000405657
36.25	0.000406064
36.2917	0.000407066
36.3333	0.000408527
36.375	0.000410185
36.4167	0.000411828
36.4583	0.000413328
36.5	0.000414632
36.5417	0.000415698
36.5833	0.000416562
36.625	0.000417229
36.6667	0.000417709
36.7083	0.000418053
36.75	0.000418266
36.7917	0.000418367
36.8333	0.000418388
36.875	0.000418313
36.9167	0.000418166
36.9583	0.00041796
37	0.000417714
37.0417	0.000417384
37.0833	0.000417054
37.125	0.000416709
37.1667	0.000416348
37.2083	0.000416006
37.25	0.000415743
37.2917	0.00041562
37.3333	0.000415571
37.375	0.000415521
37.4167	0.000415349
37.4583	0.000415023
37.5	0.000414544
37.5417	0.00041392
37.5833	0.000413214
37.625	0.000412443
37.6667	0.000411635
37.7083	0.000410808
37.75	0.000409965
37.7917	0.000409138
37.8333	0.000408319
37.875	0.000407497
37.9167	0.000406697
37.9583	0.000405907
38	0.000405113
38.0417	0.000404356
38.0833	0.000403607
38.125	0.000402812
38.1667	0.000402017
38.2083	0.000401204
38.25	0.000400298
38.2917	0.000399225
38.3333	0.000397912
38.375	0.000396359
38.4167	0.000394582
38.4583	0.00039264
38.5	0.000390589
38.5417	0.000388485
38.5833	0.00038637
38.625	0.000384265
38.6667	0.000382223
38.7083	0.000380236
38.75	0.000378326
38.7917	0.000376498
38.8333	0.000374755
38.875	0.000373095
38.9167	0.000371517
38.9583	0.000370007
39	0.000368581
39.0417	0.00036717
39.0833	0.000365886
39.125	0.000364726
39.1667	0.000363602
39.2083	0.000362647
39.25	0.000362076
39.2917	0.000362031
39.3333	0.000362543
39.375	0.000363464
39.4167	0.00036461
39.4583	0.000365834
39.5	0.000367001
39.5417	0.000368066
39.5833	0.00036897
39.625	0.00036973
39.6667	0.000370322
39.7083	0.000370781
39.75	0.000371107
39.7917	0.000371317
39.8333	0.000371422
39.875	0.000371435
39.9167	0.00037137
39.9583	0.000371235
40	0.000371038
40.0417	0.000370777
40.0833	0.000370498
40.125	0.000370189
40.1667	0.00036982
40.2083	0.000365101
40.25	0.000653336
40.2917	0.00160131
40.3333	0.00219168
40.375	0.00248943
40.4167	0.002574
40.4583	0.00255761
40.5	0.00249486
40.5417	0.00241474
40.5833	0.00233
40.625	0.00224439
40.6667	0.00216114
40.7083	0.00208211
40.75	0.00200843
40.7917	0.00193872
40.8333	0.00187299
40.875	0.00181289
40.9167	0.00175605
40.9583	0.00170317
41	0.00165384
41.0417	0.00160897
41.0833	0.0015677
41.125	0.00152692
41.1667	0.0015156
41.2083	0.00188589
41.25	0.00291988
41.2917	0.00389999
41.3333	0.00443896
41.375	0.00460393
41.4167	0.00456686
41.4583	0.00443162
41.5	0.00425802
41.5417	0.00407113
41.5833	0.00388644
41.625	0.00370606
41.6667	0.00353798
41.7083	0.00338073
41.75	0.00323095
41.7917	0.00309177
41.8333	0.00296566
41.875	0.00284882
41.9167	0.00273931
41.9583	0.00263608
42	0.00254219
42.0417	0.00245098
42.0833	0.00236543
42.125	0.00229196
42.1667	0.00222495
42.2083	0.00218085
42.25	0.00220673
42.2917	0.00225854
42.3333	0.00227985
42.375	0.00227259
42.4167	0.00224696
42.4583	0.00221041
42.5	0.00217239
42.5417	0.00213702
42.5833	0.00209949
42.625	0.00206705
42.6667	0.00203986
42.7083	0.00200911
42.75	0.00198036
42.7917	0.00195713
42.8333	0.00193452
42.875	0.00190915
42.9167	0.00188493
42.9583	0.00186676
43	0.00185004
43.0417	0.00183124
43.0833	0.00181625
43.125	0.00180018
43.1667	0.00179764
43.2083	0.00194521
43.25	0.00221645
43.2917	0.00240392
43.3333	0.00248715
43.375	0.0025079
43.4167	0.0024927
43.4583	0.00246217
43.5	0.002425
43.5417	0.00238286
43.5833	0.00234555
43.625	0.00231178
43.6667	0.00227524
43.7083	0.00224436
43.75	0.00221691
43.7917	0.00218596
43.8333	0.00215908
43.875	0.00213724
43.9167	0.00211433
43.9583	0.00208847
44	0.00206406
44.0417	0.00204602
44.0833	0.00202922
44.125	0.00200985
44.1667	0.00198807
44.2083	0.00196704
44.25	0.00195239
44.2917	0.00193957
44.3333	0.00192382
44.375	0.00190684
44.4167	0.00188812
44.4583	0.00187049
44.5	0.00185868
44.5417	0.00184846
44.5833	0.0018354
44.625	0.00182125
44.6667	0.00180644
44.7083	0.00179034
44.75	0.00177587
44.7917	0.00176704
44.8333	0.00175852
44.875	0.00174759
44.9167	0.00173569
44.9583	0.00172313
45	0.00171022
45.0417	0.00169655
45.0833	0.00168579
45.125	0.00168035
45.1667	0.00167259
45.2083	0.00166334
45.25	0.00165324
45.2917	0.00164269
45.3333	0.0016319
45.375	0.00162092
45.4167	0.00160891
45.4583	0.00159865
45.5	0.00159501
45.5417	0.00158987
45.5833	0.00158289
45.625	0.00157509
45.6667	0.0015669
45.7083	0.00155856
45.75	0.00155058
45.7917	0.00154347
45.8333	0.00153711
45.875	0.00153045
45.9167	0.00152311
45.9583	0.0015191
46	0.00151811
46.0417	0.00151678
46.0833	0.00151415
46.125	0.00151027
46.1667	0.00150587
46.2083	0.00150099
46.25	0.00149585
46.2917	0.00149062
46.3333	0.0014851
46.375	0.00147958
46.4167	0.001474
46.4583	0.00146827
46.5	0.00146264
46.5417	0.00145643
46.5833	0.00144936
46.625	0.00144503
46.6667	0.00144425
46.7083	0.00144352
46.75	0.00144231
46.7917	0.00143996
46.8333	0.00143686
46.875	0.00143336
46.9167	0.0014295
46.9583	0.00142533
47	0.00142102
47.0417	0.00141671
47.0833	0.00141214
47.125	0.00140754
47.1667	0.00140285
47.2083	0.00139816
47.25	0.00139341
47.2917	0.00138868
47.3333	0.0013836
47.375	0.00137758
47.4167	0.00137393
47.4583	0.00137325
47.5	0.00137284
47.5417	0.0013725
47.5833	0.00137145
47.625	0.0013695
47.6667	0.00136694
47.7083	0.0013641
47.75	0.00136093
47.7917	0.00135751
47.8333	0.00135401
47.875	0.00135038
47.9167	0.00134663
47.9583	0.00134282
48	0.00133884
48.0417	0.00133486
48.0833	0.00133096
48.125	0.001327
48.1667	0.0013229
48.2083	0.00131896
48.25	0.00131474
48.2917	0.00130938
48.3333	0.00130572
48.375	0.00130496
48.4167	0.00130471
48.4583	0.00130455
48.5	0.00130462
48.5417	0.00130412
48.5833	0.00130277
48.625	0.00130093
48.6667	0.00129876
48.7083	0.00129634
48.75	0.00129374
48.7917	0.00129095
48.8333	0.00128796
48.875	0.00128505
48.9167	0.00128197
48.9583	0.00127882
49	0.00127556
49.0417	0.00127234
49.0833	0.0012691
49.125	0.00126592
49.1667	0.00126259
49.2083	0.00125932
49.25	0.00125601
49.2917	0.00125276
49.3333	0.00124948
49.375	0.00124605
49.4167	0.00124075
49.4583	0.00123932
49.5	0.00123892
49.5417	0.00123879
49.5833	0.00123887
49.625	0.00123905
49.6667	0.00123921
49.7083	0.00123906
49.75	0.00123828
49.7917	0.00123705
49.8333	0.00123547
49.875	0.00123374
49.9167	0.00123174
49.9583	0.00122966
50	0.00122741
50.0417	0.00122508
50.0833	0.0012227
50.125	0.00122024
50.1667	0.00121773
50.2083	0.00121521
50.25	0.00121264
50.2917	0.00121001
50.3333	0.00120742
50.375	0.00120486
50.4167	0.0012022
50.4583	0.00119956
50.5	0.00119692
50.5417	0.00119429
50.5833	0.00119162
50.625	0.00118905
50.6667	0.00118645
50.7083	0.00118383
50.75	0.00118121
50.7917	0.00117684
50.8333	0.00117548
50.875	0.00117513
50.9167	0.00117513
50.9583	0.00117522
51	0.00117537
51.0417	0.00117555
51.0833	0.00117569
51.125	0.00117592
51.1667	0.00117602
51.2083	0.00117571
51.25	0.001175
51.2917	0.00117396
51.3333	0.00117276
51.375	0.00117131
51.4167	0.00116977
51.4583	0.0011681
51.5	0.00116637
51.5417	0.00116452
51.5833	0.00116263
51.625	0.00116071
51.6667	0.00115873
51.7083	0.0011567
51.75	0.00115467
51.7917	0.0011526
51.8333	0.00115051
51.875	0.00114845
51.9167	0.00114632
51.9583	0.00114426
52	0.00114212
52.0417	0.00114003
52.0833	0.0011379
52.125	0.00113579
52.1667	0.00113371
52.2083	0.0011316
52.25	0.0011295
52.2917	0.00112738
52.3333	0.00112533
52.375	0.00112326
52.4167	0.00112118
52.4583	0.00111918
52.5	0.00111636
52.5417	0.00111371
52.5833	0.00111278
52.625	0.00111264
52.6667	0.00111267
52.7083	0.0011128
52.75	0.0011129
52.7917	0.00111302
52.8333	0.00111316
52.875	0.00111331
52.9167	0.00111346
52.9583	0.0011136
53	0.00111375
53.0417	0.00111392
53.0833	0.00111383
53.125	0.00111345
53.1667	0.00111281
53.2083	0.00111195
53.25	0.00111092
53.2917	0.00110975
53.3333	0.00110855
53.375	0.00110723
53.4167	0.00110585
53.4583	0.0011044
53.5	0.00110287
53.5417	0.00110137
53.5833	0.00109982
53.625	0.00109822
53.6667	0.0010966
53.7083	0.00109497
53.75	0.00109334
53.7917	0.00109167
53.8333	0.00109
53.875	0.00108836
53.9167	0.00108666
53.9583	0.00108501
54	0.0010833
54.0417	0.00108161
54.0833	0.00107997
54.125	0.00107828
54.1667	0.00107659
54.2083	0.00107493
54.25	0.00107326
54.2917	0.00107158
54.3333	0.00106994
54.375	0.00106832
54.4167	0.00106667
54.4583	0.00106504
54.5	0.00106343
54.5417	0.00106184
54.5833	0.00106026
54.625	0.0010587
54.6667	0.00105713
54.7083	0.00105555
54.75	0.00105418
54.7917	0.00105166
54.8333	0.00105013
54.875	0.00104981
54.9167	0.00104981
54.9583	0.00104986
55	0.00104997
55.0417	0.00105004
55.0833	0.00105015
55.125	0.00105024
55.1667	0.00105036
55.2083	0.00105045
55.25	0.00105057
55.2917	0.00105066
55.3333	0.00105077
55.375	0.00105086
55.4167	0.00105096
55.4583	0.00105109
55.5	0.00105118
55.5417	0.00105128
55.5833	0.00105137
55.625	0.00105122
55.6667	0.00105086
55.7083	0.00105032
55.75	0.00104966
55.7917	0.00104886
55.8333	0.00104799
55.875	0.00104705
55.9167	0.00104608
55.9583	0.00104506
56	0.001044
56.0417	0.00104291
56.0833	0.00104179
56.125	0.0010407
56.1667	0.00103954
56.2083	0.00103839
56.25	0.00103723
56.2917	0.00103605
56.3333	0.00103486
56.375	0.00103366
56.4167	0.00103244
56.4583	0.00103123
56.5	0.00103
56.5417	0.00102877
56.5833	0.00102752
56.625	0.0010263
56.6667	0.00102509
56.7083	0.00102386
56.75	0.00102263
56.7917	0.00102139
56.8333	0.00102017
56.875	0.00101895
56.9167	0.00101768
56.9583	0.00101647
57	0.00101524
57.0417	0.00101362
57.0833	0.00101457
57.125	0.00101797
57.1667	0.0010202
57.2083	0.00102088
57.25	0.00102104
57.2917	0.00102091
57.3333	0.00102061
57.375	0.00102015
57.4167	0.00101957
57.4583	0.00101887
57.5	0.00101809
57.5417	0.00101723
57.5833	0.00101629
57.625	0.00101536
57.6667	0.00101435
57.7083	0.00101329
57.75	0.00101223
57.7917	0.00101114
57.8333	0.00101001
57.875	0.00100884
57.9167	0.00100768
57.9583	0.00100648
58	0.00100529
58.0417	0.00100397
58.0833	0.00100326
58.125	0.00100296
58.1667	0.00100203
58.2083	0.0010005
58.25	0.000998968
58.2917	0.000997496
58.3333	0.00099607
58.375	0.00099469
58.4167	0.000993381
58.4583	0.000992061
58.5	0.000990777
58.5417	0.000989475
58.5833	0.000987633
58.625	0.000986098
58.6667	0.000985506
58.7083	0.00098533
58.75	0.000985318
58.7917	0.000985305
58.8333	0.000985378
58.875	0.000985447
58.9167	0.000985554
58.9583	0.000985683
59	0.000985825
59.0417	0.000985931
59.0833	0.000986369
59.125	0.000986923
59.1667	0.000987316
59.2083	0.000980006
59.25	0.0011588
59.2917	0.00149362
59.3333	0.00163038
59.375	0.0016859
59.4167	0.00170616
59.4583	0.00170742
59.5	0.00169605
59.5417	0.00168086
59.5833	0.00166219
59.625	0.00164114
59.6667	0.00161852
59.7083	0.00159698
59.75	0.00157546
59.7917	0.00155381
59.8333	0.00153171
59.875	0.00151226
59.9167	0.00149264
59.9583	0.00147352
60	0.00145413
60.0417	0.00143671
60.0833	0.00141883
60.125	0.0014031
60.1667	0.00138834
60.2083	0.00163546
60.25	0.00266872
60.2917	0.00394657
60.3333	0.005347
60.375	0.0065068
60.4167	0.00695233
60.4583	0.00698443
60.5	0.00686606
60.5417	0.00670691
60.5833	0.00645897
60.625	0.00615813
60.6667	0.00585589
60.7083	0.00557463
60.75	0.00531062
60.7917	0.00506409
60.8333	0.00484034
60.875	0.0046317
60.9167	0.00443776
60.9583	0.00426075
61	0.00409554
61.0417	0.00393576
61.0833	0.00379052
61.125	0.00365755
61.1667	0.00393566
61.2083	0.00517036
61.25	0.00653866
61.2917	0.0070895
61.3333	0.00718259
61.375	0.00711362
61.4167	0.00699747
61.4583	0.00681982
61.5	0.00657133
61.5417	0.00631029
61.5833	0.0060613
61.625	0.00582854
61.6667	0.00562738
61.7083	0.0054556
61.75	0.00530526
61.7917	0.00516631
61.8333	0.00503768
61.875	0.00491822
61.9167	0.00480681
61.9583	0.00470047
62	0.00459732
62.0417	0.00450758
62.0833	0.00442396
62.125	0.0043428
62.1667	0.00439195
62.2083	0.00465777
62.25	0.00480364
62.2917	0.00480958
62.3333	0.00476932
62.375	0.00470689
62.4167	0.00463204
62.4583	0.00455595
62.5	0.0044782
62.5417	0.00440176
62.5833	0.00432659
62.625	0.00425358
62.6667	0.00418197
62.7083	0.00411544
62.75	0.00404619
62.7917	0.0039848
62.8333	0.00392077
62.875	0.00386332
62.9167	0.00380609
62.9583	0.00374858
63	0.00369761
63.0417	0.0036488
63.0833	0.00358387
63.125	0.0035234
63.1667	0.00346741
63.2083	0.00342027
63.25	0.00337649
63.2917	0.00332772
63.3333	0.00328717
63.375	0.00324935
63.4167	0.00320423
63.4583	0.00316731
63.5	0.00313573
63.5417	0.00310065
63.5833	0.00306225
63.625	0.00303126
63.6667	0.00300343
63.7083	0.00297193
63.75	0.00293794
63.7917	0.00291079
63.8333	0.00288716
63.875	0.00285989
63.9167	0.00282961
63.9583	0.0028034
64	0.00278285
64.0417	0.00276081
64.0833	0.00273659
64.125	0.0027081
64.1667	0.00268527
64.2083	0.00267005
64.25	0.00265167
64.2917	0.00263102
64.3333	0.00260936
64.375	0.00258596
64.4167	0.00256782
64.4583	0.00255527
64.5	0.00253901
64.5417	0.00252116
64.5833	0.00250256
64.625	0.00248118
64.6667	0.00246398
64.7083	0.00245456
64.75	0.0024424
64.7917	0.00242785
64.8333	0.00241233
64.875	0.00239619
64.9167	0.00237872
64.9583	0.00236326
65	0.00235406
65.0417	0.0023453
65.0833	0.00233673
65.125	0.00232821
65.1667	0.00231386
65.2083	0.00229837
65.25	0.00230157
65.2917	0.002354
65.3333	0.00242509
65.375	0.00246883
65.4167	0.00249098
65.4583	0.00250027
65.5	0.00250093
65.5417	0.00249555
65.5833	0.00248633
65.625	0.00247449
65.6667	0.00246113
65.7083	0.00244657
65.75	0.00243015
65.7917	0.00241341
65.8333	0.00240326
65.875	0.00239711
65.9167	0.00238778
65.9583	0.00237684
66	0.0023652
66.0417	0.00235325
66.0833	0.00234096
66.125	0.00232864
66.1667	0.00231514
66.2083	0.00230457
66.25	0.00230141
66.2917	0.00229604
66.3333	0.00228841
66.375	0.00227978
66.4167	0.00227051
66.4583	0.00226077
66.5	0.00225083
66.5417	0.00224064
66.5833	0.00223042
66.625	0.0022189
66.6667	0.00220911
66.7083	0.00220697
66.75	0.00220367
66.7917	0.00219817
66.8333	0.00219136
66.875	0.00218368
66.9167	0.00217561
66.9583	0.00216707
67	0.00215845
67.0417	0.00214962
67.0833	0.00214062
67.125	0.00213091
67.1667	0.00212066
67.2083	0.00211506
67.25	0.0021133
67.2917	0.00211037
67.3333	0.00210555
67.375	0.00209958
67.4167	0.00209307
67.4583	0.00208611
67.5	0.00207885
67.5417	0.00207121
67.5833	0.00206358
67.625	0.00205569
67.6667	0.00204767
67.7083	0.00203921
67.75	0.00202973
67.7917	0.002024
67.8333	0.00202259
67.875	0.00202079
67.9167	0.00201745
67.9583	0.00201282
68	0.00200758
68.0417	0.00200214
68.0833	0.00199825
68.125	0.00199468
68.1667	0.00198616
68.2083	0.00197843
68.25	0.00197089
68.2917	0.00196352
68.3333	0.0019561
68.375	0.00194842
68.4167	0.00193974
68.4583	0.00193475
68.5	0.00193354
68.5417	0.00193259
68.5833	0.00193026
68.625	0.00192683
68.6667	0.00192263
68.7083	0.001918
68.75	0.00191289
68.7917	0.00190757
68.8333	0.00190186
68.875	0.0018963
68.9167	0.00189039
68.9583	0.00188448
69	0.00187842
69.0417	0.00187375
69.0833	0.00187759
69.125	0.00188294
69.1667	0.0018834
69.2083	0.00212425
69.25	0.00325016
69.2917	0.00464135
69.3333	0.00605551
69.375	0.00696902
69.4167	0.00722617
69.4583	0.00714523
69.5	0.00693338
69.5417	0.00667768
69.5833	0.00641263
69.625	0.00615755
69.6667	0.00591886
69.7083	0.00569009
69.75	0.00547761
69.7917	0.00528045
69.8333	0.00509584
69.875	0.00492471
69.9167	0.00476259
69.9583	0.00461042
70	0.00446859
70.0417	0.00433183
70.0833	0.00421702
70.125	0.00412251
70.1667	0.00417342
70.2083	0.00455478
70.25	0.00482186
70.2917	0.00488609
70.3333	0.00484798
70.375	0.00477622
70.4167	0.00469494
70.4583	0.00461676
70.5	0.00454144
70.5417	0.0044716
70.5833	0.00440091
70.625	0.00433731
70.6667	0.00427282
70.7083	0.00421425
70.75	0.00415482
70.7917	0.00409903
70.8333	0.00404828
70.875	0.00399392
70.9167	0.0039455
70.9583	0.00389987
71	0.00384931
71.0417	0.00381048
71.0833	0.00377857
71.125	0.00373714
71.1667	0.00369029
71.2083	0.00367237
71.25	0.00374017
71.2917	0.0038156
71.3333	0.00384405
71.375	0.00384292
71.4167	0.00382454
71.4583	0.00379561
71.5	0.00375959
71.5417	0.00372626
71.5833	0.00369651
71.625	0.0036634
71.6667	0.00362477
71.7083	0.00359228
71.75	0.00356496
71.7917	0.00353428
71.8333	0.0035002
71.875	0.00346868
71.9167	0.00344365
71.9583	0.00341798
72	0.00338874
72.0417	0.00336067
72.0833	0.00334235
72.125	0.00332836
72.1667	0.0034325
72.2083	0.00418708
72.25	0.00481782
72.2917	0.00506451
72.3333	0.00510298
72.375	0.00505098
72.4167	0.00496376
72.4583	0.00486049
72.5	0.00475206
72.5417	0.00465146
72.5833	0.00456884
72.625	0.00449381
72.6667	0.00442926
72.7083	0.00436613
72.75	0.00431034
72.7917	0.00425881
72.8333	0.00420364
72.875	0.00415699
72.9167	0.00411257
72.9583	0.00406351
73	0.00402261
73.0417	0.00398752
73.0833	0.00395157
73.125	0.00391323
73.1667	0.00389763
73.2083	0.00407986
73.25	0.00428808
73.2917	0.00437707
73.3333	0.00439474
73.375	0.00438226
73.4167	0.00435329
73.4583	0.00431417
73.5	0.00427042
73.5417	0.00423254
73.5833	0.00419389
73.625	0.00414929
73.6667	0.00411178
73.7083	0.00407673
73.75	0.00403673
73.7917	0.00399722
73.8333	0.00396522
73.875	0.00393309
73.9167	0.00389611
73.9583	0.00386099
74	0.00383275
74.0417	0.00380522
74.0833	0.00376487
74.125	0.00371829
74.1667	0.00368377
74.2083	0.00365511
74.25	0.00362366
74.2917	0.00358988
74.3333	0.00356341
74.375	0.00354192
74.4167	0.00351654
74.4583	0.00348954
74.5	0.00346026
74.5417	0.00343746
74.5833	0.00342062
74.625	0.00339946
74.6667	0.00337645
74.7083	0.00335093
74.75	0.00332681
74.7917	0.00331064
74.8333	0.00329603
74.875	0.00327761
74.9167	0.00325778
74.9583	0.00323705
75	0.00321359
75.0417	0.00319504
75.0833	0.00318489
75.125	0.0031711
75.1667	0.00315488
75.2083	0.00313762
75.25	0.00311969
75.2917	0.00309998
75.3333	0.00308206
75.375	0.00307162
75.4167	0.0030624
75.4583	0.00304971
75.5	0.00303554
75.5417	0.00302054
75.5833	0.00300504
75.625	0.00298787
75.6667	0.00297045
75.7083	0.00295983
75.75	0.00295439
75.7917	0.00294545
75.8333	0.00293424
75.875	0.00292222
75.9167	0.00290935
75.9583	0.00289621
76	0.00288276
76.0417	0.00287391
76.0833	0.00287565
76.125	0.00287766
76.1667	0.00287115
76.2083	0.00298684
76.25	0.00333641
76.2917	0.00358458
76.3333	0.00367269
76.375	0.00369243
76.4167	0.00367949
76.4583	0.00365092
76.5	0.00361653
76.5417	0.00358279
76.5833	0.0035552
76.625	0.00352931
76.6667	0.00350016
76.7083	0.00346893
76.75	0.00344406
76.7917	0.00342565
76.8333	0.00340366
76.875	0.00337998
76.9167	0.00335518
76.9583	0.00333175
77	0.00331619
77.0417	0.00330688
77.0833	0.00329727
77.125	0.00328305
77.1667	0.00326097
77.2083	0.00329865
77.25	0.00346532
77.2917	0.00361304
77.3333	0.00366726
77.375	0.00367999
77.4167	0.0036756
77.4583	0.00365958
77.5	0.00364251
77.5417	0.00362809
77.5833	0.00360968
77.625	0.00358766
77.6667	0.00356385
77.7083	0.00353796
77.75	0.00351817
77.7917	0.00350504
77.8333	0.00348803
77.875	0.00346836
77.9167	0.00344796
77.9583	0.00342627
78	0.0034057
78.0417	0.00339595
78.0833	0.00339103
78.125	0.00337496
78.1667	0.00335436
78.2083	0.0033356
78.25	0.00331671
78.2917	0.00329691
78.3333	0.00328104
78.375	0.00327297
78.4167	0.00326429
78.4583	0.00325821
78.5	0.00325929
78.5417	0.00325939
78.5833	0.00325533
78.625	0.00324839
78.6667	0.00323917
78.7083	0.00322868
78.75	0.00321694
78.7917	0.0032044
78.8333	0.00319065
78.875	0.00317754
78.9167	0.00317139
78.9583	0.00316894
79	0.00316179
79.0417	0.00315511
79.0833	0.00315227
79.125	0.00314578
79.1667	0.00313152
79.2083	0.00318316
79.25	0.00338322
79.2917	0.00355037
79.3333	0.00361572
79.375	0.00363495
79.4167	0.00362907
79.4583	0.00361831
79.5	0.00360927
79.5417	0.00359674
79.5833	0.00357917
79.625	0.0035593
79.6667	0.00353805
79.7083	0.00351544
79.75	0.00349789
79.7917	0.00348717
79.8333	0.00347258
79.875	0.00345575
79.9167	0.0034382
79.9583	0.0034201
80	0.00340069
80.0417	0.0033866
80.0833	0.00338135
80.125	0.00337154
80.1667	0.00335749
80.2083	0.00334287
80.25	0.00332796
80.2917	0.00331243
80.3333	0.00329803
80.375	0.00329476
80.4167	0.00330874
80.4583	0.00332112
80.5	0.00332561
80.5417	0.00332457
80.5833	0.00331991
80.625	0.00331247
80.6667	0.00330289
80.7083	0.00329149
80.75	0.00328412
80.7917	0.00328353
80.8333	0.00327992
80.875	0.00327253
80.9167	0.00326362
80.9583	0.00325373
81	0.00324307
81.0417	0.00323176
81.0833	0.00321597
81.125	0.00319485
81.1667	0.00317621
81.2083	0.00316199
81.25	0.0031577
81.2917	0.00315039
81.3333	0.00314135
81.375	0.00313158
81.4167	0.00312143
81.4583	0.00311109
81.5	0.00310075
81.5417	0.00308998
81.5833	0.00307932
81.625	0.00306796
81.6667	0.0030557
81.7083	0.00304921
81.75	0.00304756
81.7917	0.00304484
81.8333	0.00303934
81.875	0.00303273
81.9167	0.00302527
81.9583	0.00301742
82	0.00300897
82.0417	0.00300045
82.0833	0.00299151
82.125	0.00298261
82.1667	0.00297346
82.2083	0.0029641
82.25	0.00295426
82.2917	0.0029434
82.3333	0.00293781
82.375	0.00293669
82.4167	0.00293487
82.4583	0.00293112
82.5	0.002926
82.5417	0.00292007
82.5833	0.00291342
82.625	0.00290651
82.6667	0.00289927
82.7083	0.00289163
82.75	0.00288374
82.7917	0.00287572
82.8333	0.00286788
82.875	0.00285969
82.9167	0.0028513
82.9583	0.00284253
83	0.00283273
83.0417	0.00282744
83.0833	0.00282638
83.125	0.00282555
83.1667	0.00282383
83.2083	0.00282038
83.25	0.00281578
83.2917	0.00281058
[truncated: 9,641 more rows]

## Sheet: Scenario C
0	0
0.0416667	0
0.0833333	0
0.125	0
0.166667	0
0.208333	0
0.25	0
0.291667	0
0.333333	0
0.375	0
0.416667	0
0.458333	0
0.5	0
0.541667	0
0.583333	0
0.625	0
0.666667	0
0.708333	0
0.75	0
0.791667	0
0.833333	0
0.875	0
0.916667	0
0.958333	0
1	0
1.04167	0
1.08333	0
1.125	0
1.16667	0
1.20833	0
1.25	0
1.29167	0
1.33333	0
1.375	0
1.41667	0
1.45833	0
1.5	0
1.54167	0
1.58333	0
1.625	0
1.66667	0
1.70833	0
1.75	0
1.79167	0
1.83333	0
1.875	0
1.91667	0
1.95833	0
2	0
2.04167	0
2.08333	0
2.125	0
2.16667	0
2.20833	0
2.25	0
2.29167	0
2.33333	0
2.375	0
2.41667	0
2.45833	0
2.5	0
2.54167	0
2.58333	0
2.625	0
2.66667	0
2.70833	0
2.75	0
2.79167	0
2.83333	0
2.875	0
2.91667	0
2.95833	0
3	0
3.04167	0
3.08333	0
3.125	0
3.16667	0
3.20833	0
3.25	0
3.29167	0
3.33333	0
3.375	0
3.41667	0
3.45833	0
3.5	0
3.54167	0
3.58333	0
3.625	0
3.66667	0
3.70833	0
3.75	0
3.79167	0
3.83333	0
3.875	0
3.91667	0
3.95833	0
4	0
4.04167	0
4.08333	0
4.125	0
4.16667	0
4.20833	0
4.25	0
4.29167	0
4.33333	0
4.375	0
4.41667	0
4.45833	0
4.5	0
4.54167	0
4.58333	0
4.625	0
4.66667	0
4.70833	0
4.75	0
4.79167	0
4.83333	0
4.875	0
4.91667	0
4.95833	0
5	0
5.04167	0
5.08333	0
5.125	0
5.16667	0
5.20833	0
5.25	0
5.29167	0
5.33333	0
5.375	0
5.41667	0
5.45833	0
5.5	0
5.54167	0
5.58333	0
5.625	0
5.66667	0
5.70833	0
5.75	0
5.79167	0
5.83333	0
5.875	0
5.91667	0
5.95833	0
6	0
6.04167	0
6.08333	0
6.125	0
6.16667	0
6.20833	0
6.25	0
6.29167	0
6.33333	0
6.375	0
6.41667	0
6.45833	0
6.5	0
6.54167	0
6.58333	0
6.625	0
6.66667	0
6.70833	0
6.75	0
6.79167	0
6.83333	0
6.875	0
6.91667	0
6.95833	0
7	0
7.04167	0
7.08333	0
7.125	0
7.16667	0
7.20833	0
7.25	0
7.29167	0
7.33333	0
7.375	0.312752
7.41667	0.311746
7.45833	0.309563
7.5	0.282694
7.54167	0.213965
7.58333	0.136943
7.625	0.0781393
7.66667	0.0413681
7.70833	0.0208514
7.75	0.0101753
7.79167	0.00486374
7.83333	0.00229935
7.875	0.00108658
7.91667	0.00052129
7.95833	0.000260476
8	0.000140991
8.04167	8.64936e-05
8.08333	6.16763e-05
8.125	5.03476e-05
8.16667	4.51273e-05
8.20833	4.2666e-05
8.25	4.14487e-05
8.29167	4.07919e-05
8.33333	4.03876e-05
8.375	4.00973e-05
8.41667	3.98588e-05
8.45833	3.96442e-05
8.5	3.94408e-05
8.54167	3.92432e-05
8.58333	3.90487e-05
8.625	3.88563e-05
8.66667	3.86653e-05
8.70833	3.84756e-05
8.75	3.82871e-05
8.79167	3.80997e-05
8.83333	3.79134e-05
8.875	3.77282e-05
8.91667	3.75441e-05
8.95833	3.7361e-05
9	3.71789e-05
9.04167	3.69979e-05
9.08333	3.68179e-05
9.125	3.6639e-05
9.16667	3.64611e-05
9.20833	3.62842e-05
9.25	3.61083e-05
9.29167	3.59334e-05
9.33333	3.57595e-05
9.375	3.55866e-05
9.41667	3.54146e-05
9.45833	3.52437e-05
9.5	3.50737e-05
9.54167	3.49047e-05
9.58333	3.47367e-05
9.625	3.45696e-05
9.66667	3.44035e-05
9.70833	3.42383e-05
9.75	3.4074e-05
9.79167	3.39107e-05
9.83333	3.37483e-05
9.875	3.35868e-05
9.91667	3.34263e-05
9.95833	3.32666e-05
10	3.31079e-05
10.0417	3.295e-05
10.0833	3.27931e-05
10.125	3.2637e-05
10.1667	3.24818e-05
10.2083	3.23275e-05
10.25	3.2174e-05
10.2917	3.20214e-05
10.3333	3.18697e-05
10.375	3.17189e-05
10.4167	3.15688e-05
10.4583	3.14197e-05
10.5	3.12713e-05
10.5417	3.11238e-05
10.5833	3.09772e-05
10.625	3.08313e-05
10.6667	3.06863e-05
10.7083	3.05421e-05
10.75	3.03987e-05
10.7917	3.02561e-05
10.8333	3.01143e-05
10.875	2.99732e-05
10.9167	2.9833e-05
10.9583	2.96936e-05
11	2.95549e-05
11.0417	2.9417e-05
11.0833	2.92799e-05
11.125	2.91436e-05
11.1667	2.9008e-05
11.2083	2.88731e-05
11.25	2.8739e-05
11.2917	2.86057e-05
11.3333	2.84731e-05
11.375	2.83412e-05
11.4167	2.82101e-05
11.4583	2.80797e-05
11.5	2.795e-05
11.5417	2.78211e-05
11.5833	2.76928e-05
11.625	2.75653e-05
11.6667	2.74385e-05
11.7083	2.73123e-05
11.75	2.71869e-05
11.7917	2.70622e-05
11.8333	2.69381e-05
11.875	2.68147e-05
11.9167	2.66921e-05
11.9583	2.657e-05
12	2.64487e-05
12.0417	2.6328e-05
12.0833	2.6208e-05
12.125	2.60887e-05
12.1667	2.597e-05
12.2083	2.5852e-05
12.25	2.57346e-05
12.2917	2.56178e-05
12.3333	2.55017e-05
12.375	2.53863e-05
12.4167	2.52714e-05
12.4583	2.51572e-05
12.5	2.50436e-05
12.5417	2.49307e-05
12.5833	2.48183e-05
12.625	2.47066e-05
12.6667	2.45955e-05
12.7083	2.4485e-05
12.75	2.4375e-05
12.7917	2.42657e-05
12.8333	2.4157e-05
12.875	2.40489e-05
12.9167	2.39413e-05
12.9583	2.38344e-05
13	2.3728e-05
13.0417	2.36222e-05
13.0833	2.3517e-05
13.125	2.34123e-05
13.1667	2.33082e-05
13.2083	2.32047e-05
13.25	2.31017e-05
13.2917	2.29993e-05
13.3333	2.28975e-05
13.375	2.27962e-05
13.4167	2.26954e-05
13.4583	2.25952e-05
13.5	2.24955e-05
13.5417	2.23964e-05
13.5833	2.22978e-05
13.625	2.21997e-05
13.6667	2.21021e-05
13.7083	2.20051e-05
13.75	2.19086e-05
13.7917	2.18126e-05
13.8333	2.17172e-05
13.875	2.16222e-05
13.9167	2.15277e-05
13.9583	2.14338e-05
14	2.13404e-05
14.0417	2.12474e-05
14.0833	2.1155e-05
14.125	2.1063e-05
14.1667	2.09715e-05
14.2083	2.08806e-05
14.25	2.07901e-05
14.2917	2.07001e-05
14.3333	2.06105e-05
14.375	2.05215e-05
14.4167	2.04329e-05
14.4583	2.03448e-05
14.5	2.02571e-05
14.5417	2.017e-05
14.5833	2.00832e-05
14.625	1.9997e-05
14.6667	1.99112e-05
14.7083	1.98258e-05
14.75	1.97409e-05
14.7917	1.96565e-05
14.8333	1.95725e-05
14.875	1.94889e-05
14.9167	1.94058e-05
14.9583	1.93231e-05
15	1.92409e-05
15.0417	1.91591e-05
15.0833	1.90777e-05
15.125	1.89967e-05
15.1667	1.89162e-05
15.2083	1.88361e-05
15.25	1.87564e-05
15.2917	1.86771e-05
15.3333	1.85983e-05
15.375	1.85198e-05
15.4167	1.84418e-05
15.4583	1.83642e-05
15.5	1.82869e-05
15.5417	1.82101e-05
15.5833	1.81337e-05
15.625	1.80577e-05
15.6667	1.79821e-05
15.7083	1.79068e-05
15.75	1.7832e-05
15.7917	1.77576e-05
15.8333	1.76835e-05
15.875	1.76098e-05
15.9167	1.75365e-05
15.9583	1.74636e-05
16	1.73911e-05
16.0417	1.73189e-05
16.0833	1.72471e-05
16.125	1.71757e-05
16.1667	1.71047e-05
16.2083	1.7034e-05
16.25	1.69637e-05
16.2917	1.68937e-05
16.3333	1.68241e-05
16.375	1.67549e-05
16.4167	1.6686e-05
16.4583	1.66175e-05
16.5	1.65493e-05
16.5417	1.64815e-05
16.5833	1.6414e-05
16.625	1.63469e-05
16.6667	1.62801e-05
16.7083	1.62137e-05
16.75	1.61476e-05
16.7917	1.60818e-05
16.8333	1.60164e-05
16.875	1.59513e-05
16.9167	1.58865e-05
16.9583	1.58221e-05
17	1.5758e-05
17.0417	1.56942e-05
17.0833	1.56308e-05
17.125	1.55676e-05
17.1667	1.55048e-05
17.2083	1.54423e-05
17.25	1.53802e-05
17.2917	1.53183e-05
17.3333	1.52568e-05
17.375	1.51955e-05
17.4167	1.51346e-05
17.4583	1.5074e-05
17.5	1.50137e-05
17.5417	1.49537e-05
17.5833	1.4894e-05
17.625	1.48346e-05
17.6667	1.47755e-05
17.7083	1.47167e-05
17.75	1.46582e-05
17.7917	1.46e-05
17.8333	1.45421e-05
17.875	1.44845e-05
17.9167	1.44271e-05
17.9583	1.43701e-05
18	1.43133e-05
18.0417	1.42568e-05
18.0833	1.42006e-05
18.125	1.41447e-05
18.1667	1.40891e-05
18.2083	1.40337e-05
18.25	1.39786e-05
18.2917	1.39238e-05
18.3333	1.38693e-05
18.375	1.3815e-05
18.4167	1.3761e-05
18.4583	1.37073e-05
18.5	1.36539e-05
18.5417	1.36007e-05
18.5833	1.35477e-05
18.625	1.34951e-05
18.6667	1.34427e-05
18.7083	1.33905e-05
18.75	1.33387e-05
18.7917	1.3287e-05
18.8333	1.32356e-05
18.875	1.31845e-05
18.9167	1.31337e-05
18.9583	1.3083e-05
19	1.30327e-05
19.0417	1.29826e-05
19.0833	1.29327e-05
19.125	1.28831e-05
19.1667	1.28337e-05
19.2083	1.27845e-05
19.25	1.27356e-05
19.2917	1.2687e-05
19.3333	1.26385e-05
19.375	1.25904e-05
19.4167	1.25424e-05
19.4583	1.24947e-05
19.5	1.24472e-05
19.5417	1.24e-05
19.5833	1.23529e-05
19.625	1.23062e-05
19.6667	1.22596e-05
19.7083	1.22133e-05
19.75	1.21671e-05
19.7917	1.21213e-05
19.8333	1.20756e-05
19.875	1.20302e-05
19.9167	1.19849e-05
19.9583	1.19399e-05
20	1.18951e-05
20.0417	1.18506e-05
20.0833	1.18062e-05
20.125	1.17621e-05
20.1667	1.17182e-05
20.2083	1.16744e-05
20.25	1.16309e-05
20.2917	1.15877e-05
20.3333	1.15446e-05
20.375	1.15017e-05
20.4167	1.1459e-05
20.4583	1.14166e-05
20.5	1.13743e-05
20.5417	1.13322e-05
20.5833	1.12904e-05
20.625	1.12487e-05
20.6667	1.12073e-05
20.7083	1.1166e-05
20.75	1.11249e-05
20.7917	1.10841e-05
20.8333	1.10434e-05
20.875	1.10029e-05
20.9167	1.09627e-05
20.9583	1.09226e-05
21	1.08827e-05
21.0417	1.0843e-05
21.0833	1.08034e-05
21.125	1.07641e-05
21.1667	1.07249e-05
21.2083	1.0686e-05
21.25	1.06472e-05
21.2917	1.06086e-05
21.3333	1.05702e-05
21.375	1.0532e-05
21.4167	1.04939e-05
21.4583	1.0456e-05
21.5	1.04184e-05
21.5417	1.03808e-05
21.5833	1.03435e-05
21.625	1.03063e-05
21.6667	1.02694e-05
21.7083	1.02325e-05
21.75	1.01959e-05
21.7917	1.01594e-05
21.8333	1.01231e-05
21.875	1.0087e-05
21.9167	1.00511e-05
21.9583	1.00153e-05
22	9.97964e-06
22.0417	9.94419e-06
22.0833	9.9089e-06
22.125	9.87377e-06
22.1667	9.83881e-06
22.2083	9.80401e-06
22.25	9.76937e-06
22.2917	9.7349e-06
22.3333	9.70058e-06
22.375	9.66642e-06
22.4167	9.63243e-06
22.4583	9.59858e-06
22.5	9.5649e-06
22.5417	9.53137e-06
22.5833	9.498e-06
22.625	9.46478e-06
22.6667	9.43172e-06
22.7083	9.3988e-06
22.75	9.36604e-06
22.7917	9.33343e-06
22.8333	9.30097e-06
22.875	9.26866e-06
22.9167	9.2365e-06
22.9583	9.20448e-06
23	9.17262e-06
23.0417	9.1409e-06
23.0833	9.10932e-06
23.125	9.07789e-06
23.1667	9.0466e-06
23.2083	9.01546e-06
23.25	8.98446e-06
23.2917	8.9536e-06
23.3333	8.92288e-06
23.375	8.8923e-06
23.4167	8.86186e-06
23.4583	8.83156e-06
23.5	8.80139e-06
23.5417	8.77137e-06
23.5833	8.74147e-06
23.625	8.71172e-06
23.6667	8.6821e-06
23.7083	8.65261e-06
23.75	8.62326e-06
23.7917	8.59404e-06
23.8333	8.56496e-06
23.875	8.536e-06
23.9167	8.50718e-06
23.9583	8.47848e-06
24	8.44992e-06
24.0417	8.42148e-06
24.0833	8.39317e-06
24.125	8.36499e-06
24.1667	8.33693e-06
24.2083	8.309e-06
24.25	8.2812e-06
24.2917	8.25352e-06
24.3333	8.22596e-06
24.375	8.19853e-06
24.4167	8.17122e-06
24.4583	8.14404e-06
24.5	8.11697e-06
24.5417	8.09002e-06
24.5833	8.0632e-06
24.625	8.03649e-06
24.6667	8.00991e-06
24.7083	7.98344e-06
24.75	7.95709e-06
24.7917	7.93085e-06
24.8333	7.90474e-06
24.875	7.87874e-06
24.9167	7.85285e-06
24.9583	7.82708e-06
25	7.80142e-06
25.0417	7.77588e-06
25.0833	7.75044e-06
25.125	7.72513e-06
25.1667	7.69992e-06
25.2083	7.67482e-06
25.25	7.64984e-06
25.2917	7.62496e-06
25.3333	7.60019e-06
25.375	7.57553e-06
25.4167	7.55098e-06
25.4583	7.52654e-06
25.5	7.50221e-06
25.5417	7.47798e-06
25.5833	7.45386e-06
25.625	7.42984e-06
25.6667	7.40593e-06
25.7083	7.38212e-06
25.75	7.35842e-06
25.7917	7.33482e-06
25.8333	7.31132e-06
25.875	7.28792e-06
25.9167	7.26463e-06
25.9583	7.24144e-06
26	7.21835e-06
26.0417	7.19536e-06
26.0833	7.17246e-06
26.125	7.14967e-06
26.1667	7.12698e-06
26.2083	7.10438e-06
26.25	7.08188e-06
26.2917	7.05948e-06
26.3333	7.03718e-06
26.375	7.01497e-06
26.4167	6.99285e-06
26.4583	6.97084e-06
26.5	6.94891e-06
26.5417	6.92709e-06
26.5833	6.90535e-06
26.625	6.88371e-06
26.6667	6.86216e-06
26.7083	6.8407e-06
26.75	6.81934e-06
26.7917	6.79806e-06
26.8333	6.77688e-06
26.875	6.75579e-06
26.9167	6.73479e-06
26.9583	6.71387e-06
27	6.69305e-06
27.0417	6.67232e-06
27.0833	6.65167e-06
27.125	6.63111e-06
27.1667	6.61064e-06
27.2083	6.59025e-06
27.25	6.56995e-06
27.2917	6.54974e-06
27.3333	6.52961e-06
27.375	6.50957e-06
27.4167	6.48962e-06
27.4583	6.46974e-06
27.5	6.44995e-06
27.5417	6.43025e-06
27.5833	6.41062e-06
27.625	6.39108e-06
27.6667	6.37163e-06
27.7083	6.35225e-06
27.75	6.33296e-06
27.7917	6.31374e-06
27.8333	6.29461e-06
27.875	6.27555e-06
27.9167	6.25658e-06
27.9583	6.23769e-06
28	6.21887e-06
28.0417	6.20013e-06
28.0833	6.18148e-06
28.125	6.1629e-06
28.1667	6.14439e-06
28.2083	6.12597e-06
28.25	6.10762e-06
28.2917	6.08934e-06
28.3333	6.07114e-06
28.375	6.05302e-06
28.4167	6.03497e-06
28.4583	6.017e-06
28.5	5.9991e-06
28.5417	5.98128e-06
28.5833	5.96353e-06
28.625	5.94585e-06
28.6667	5.92825e-06
28.7083	5.91072e-06
28.75	5.89326e-06
28.7917	5.87587e-06
28.8333	5.85855e-06
28.875	5.84131e-06
28.9167	5.82413e-06
28.9583	5.80703e-06
29	5.79e-06
29.0417	5.77303e-06
29.0833	5.75614e-06
29.125	5.73931e-06
29.1667	5.72255e-06
29.2083	5.70587e-06
29.25	5.68925e-06
29.2917	5.67269e-06
29.3333	5.65621e-06
29.375	5.63979e-06
29.4167	5.62344e-06
29.4583	5.60715e-06
29.5	5.59093e-06
29.5417	5.57478e-06
29.5833	5.55869e-06
29.625	5.54267e-06
29.6667	5.52671e-06
29.7083	5.51082e-06
29.75	5.49499e-06
29.7917	5.47922e-06
29.8333	5.46352e-06
29.875	5.44788e-06
29.9167	5.43231e-06
29.9583	5.41679e-06
30	5.40134e-06
30.0417	5.38588e-06
30.0833	5.37046e-06
30.125	5.35509e-06
30.1667	5.33977e-06
30.2083	5.32451e-06
30.25	5.30931e-06
30.2917	5.29416e-06
30.3333	5.27907e-06
30.375	5.26405e-06
30.4167	5.24908e-06
30.4583	5.23418e-06
30.5	5.21933e-06
30.5417	5.20454e-06
30.5833	5.18981e-06
30.625	5.17514e-06
30.6667	5.16053e-06
30.7083	5.14597e-06
30.75	5.13148e-06
30.7917	5.11704e-06
30.8333	5.10266e-06
30.875	5.08833e-06
30.9167	5.07407e-06
30.9583	5.05986e-06
31	5.0457e-06
31.0417	5.0316e-06
31.0833	5.01756e-06
31.125	5.00357e-06
31.1667	4.98964e-06
31.2083	4.97576e-06
31.25	4.96194e-06
31.2917	4.94817e-06
31.3333	4.93446e-06
31.375	4.92079e-06
31.4167	4.90719e-06
31.4583	4.89363e-06
31.5	4.88013e-06
31.5417	4.86668e-06
31.5833	4.85329e-06
31.625	4.83995e-06
31.6667	4.82665e-06
31.7083	4.81342e-06
31.75	4.80023e-06
31.7917	4.78709e-06
31.8333	4.77401e-06
31.875	4.76097e-06
31.9167	4.74799e-06
31.9583	4.73506e-06
32	4.72217e-06
32.0417	4.70934e-06
32.0833	4.69656e-06
32.125	4.68382e-06
32.1667	4.67114e-06
32.2083	4.6585e-06
32.25	4.64591e-06
32.2917	4.63337e-06
32.3333	4.62088e-06
32.375	4.60844e-06
32.4167	4.59605e-06
32.4583	4.5837e-06
32.5	4.5714e-06
32.5417	4.55915e-06
32.5833	4.54694e-06
32.625	4.53478e-06
32.6667	4.52267e-06
32.7083	4.5106e-06
32.75	4.49858e-06
32.7917	4.48661e-06
32.8333	4.47468e-06
32.875	4.4628e-06
32.9167	4.45096e-06
32.9583	4.43917e-06
33	4.42742e-06
33.0417	4.41572e-06
33.0833	4.40406e-06
33.125	4.39244e-06
33.1667	4.38087e-06
33.2083	4.36935e-06
33.25	4.35786e-06
33.2917	4.34642e-06
33.3333	4.33503e-06
33.375	4.32367e-06
33.4167	4.31236e-06
33.4583	4.30109e-06
33.5	4.28987e-06
33.5417	4.27868e-06
33.5833	4.26754e-06
33.625	4.25644e-06
33.6667	4.24538e-06
33.7083	4.23437e-06
33.75	4.22339e-06
33.7917	4.21246e-06
33.8333	4.20156e-06
33.875	4.19071e-06
33.9167	4.1799e-06
33.9583	4.16912e-06
34	4.15839e-06
34.0417	4.1477e-06
34.0833	4.13704e-06
34.125	4.12643e-06
34.1667	4.11586e-06
34.2083	4.10532e-06
34.25	4.09483e-06
34.2917	4.08437e-06
34.3333	4.07395e-06
34.375	4.06357e-06
34.4167	4.05323e-06
34.4583	4.04293e-06
34.5	4.03266e-06
34.5417	4.02244e-06
34.5833	4.01225e-06
34.625	4.0021e-06
34.6667	3.99198e-06
34.7083	3.9819e-06
34.75	3.97186e-06
34.7917	3.96186e-06
34.8333	3.95189e-06
34.875	3.94196e-06
34.9167	3.93207e-06
34.9583	3.92221e-06
35	3.91238e-06
35.0417	3.9026e-06
35.0833	3.89285e-06
35.125	3.88313e-06
35.1667	3.87345e-06
35.2083	3.86381e-06
35.25	3.8542e-06
35.2917	3.84462e-06
35.3333	3.83508e-06
35.375	3.82557e-06
35.4167	3.8161e-06
35.4583	3.80666e-06
35.5	3.79726e-06
35.5417	3.78789e-06
35.5833	3.77856e-06
35.625	3.76925e-06
35.6667	3.75999e-06
35.7083	3.75075e-06
35.75	3.74155e-06
35.7917	3.73238e-06
35.8333	3.72324e-06
35.875	3.71414e-06
35.9167	3.70507e-06
35.9583	3.69603e-06
36	3.68703e-06
36.0417	3.67805e-06
36.0833	3.66911e-06
36.125	3.6602e-06
36.1667	3.65132e-06
36.2083	3.64248e-06
36.25	3.63366e-06
36.2917	3.62488e-06
36.3333	3.61612e-06
36.375	3.6074e-06
36.4167	3.59871e-06
36.4583	3.59005e-06
36.5	3.58142e-06
36.5417	3.57283e-06
36.5833	3.56426e-06
36.625	3.55572e-06
36.6667	3.54721e-06
36.7083	3.53873e-06
36.75	3.53028e-06
36.7917	3.52187e-06
36.8333	3.51348e-06
36.875	3.50512e-06
36.9167	3.49679e-06
36.9583	3.48849e-06
37	3.48022e-06
37.0417	3.47197e-06
37.0833	3.46376e-06
37.125	3.45557e-06
37.1667	3.44742e-06
37.2083	3.43929e-06
37.25	3.43119e-06
37.2917	3.42312e-06
37.3333	3.41507e-06
37.375	3.40706e-06
37.4167	3.39907e-06
37.4583	3.39111e-06
37.5	3.38318e-06
37.5417	3.37527e-06
37.5833	3.36739e-06
37.625	3.35954e-06
37.6667	3.35172e-06
37.7083	3.34392e-06
37.75	3.33615e-06
37.7917	3.32841e-06
37.8333	3.3207e-06
37.875	3.31301e-06
37.9167	3.30534e-06
37.9583	3.29771e-06
38	3.2901e-06
38.0417	3.28251e-06
38.0833	3.27495e-06
38.125	3.26742e-06
38.1667	3.25991e-06
38.2083	3.25243e-06
38.25	3.24498e-06
38.2917	3.23755e-06
38.3333	3.23014e-06
38.375	3.22276e-06
38.4167	3.21541e-06
38.4583	3.20808e-06
38.5	3.20077e-06
38.5417	3.19349e-06
38.5833	3.18624e-06
38.625	3.17901e-06
38.6667	3.1718e-06
38.7083	3.16462e-06
38.75	3.15746e-06
38.7917	3.15033e-06
38.8333	3.14322e-06
38.875	3.13613e-06
38.9167	3.12907e-06
38.9583	3.12203e-06
39	3.11502e-06
39.0417	3.10803e-06
39.0833	3.10106e-06
39.125	3.09412e-06
39.1667	3.08719e-06
39.2083	3.0803e-06
39.25	3.07342e-06
39.2917	3.06657e-06
39.3333	3.05974e-06
39.375	3.05294e-06
39.4167	3.04615e-06
39.4583	3.03939e-06
39.5	3.03266e-06
39.5417	3.02594e-06
39.5833	3.01925e-06
39.625	3.01258e-06
39.6667	3.00593e-06
39.7083	2.9993e-06
39.75	2.99269e-06
39.7917	2.98611e-06
39.8333	2.97955e-06
39.875	2.97301e-06
39.9167	2.96649e-06
39.9583	2.95999e-06
40	2.95352e-06
40.0417	2.94707e-06
40.0833	2.94063e-06
40.125	2.93422e-06
40.1667	2.92783e-06
40.2083	2.92146e-06
40.25	2.91511e-06
40.2917	2.90878e-06
40.3333	2.90248e-06
40.375	2.89619e-06
40.4167	2.88992e-06
40.4583	2.88368e-06
40.5	2.87745e-06
40.5417	2.87125e-06
40.5833	2.86506e-06
40.625	2.8589e-06
40.6667	2.85275e-06
40.7083	2.84663e-06
40.75	2.84052e-06
40.7917	2.83443e-06
40.8333	2.82837e-06
40.875	2.82232e-06
40.9167	2.8163e-06
40.9583	2.81029e-06
41	2.8043e-06
41.0417	2.79833e-06
41.0833	2.79238e-06
41.125	2.78645e-06
41.1667	2.78054e-06
41.2083	2.77465e-06
41.25	2.76878e-06
41.2917	2.76292e-06
41.3333	2.75709e-06
41.375	2.75127e-06
41.4167	2.74547e-06
41.4583	2.73969e-06
41.5	2.73393e-06
41.5417	2.72819e-06
41.5833	2.72246e-06
41.625	2.71676e-06
41.6667	2.71107e-06
41.7083	2.7054e-06
41.75	2.69975e-06
41.7917	2.69411e-06
41.8333	2.68849e-06
41.875	2.6829e-06
41.9167	2.67732e-06
41.9583	2.67175e-06
42	2.66621e-06
42.0417	2.66068e-06
42.0833	2.65517e-06
42.125	2.64967e-06
42.1667	2.6442e-06
42.2083	2.63874e-06
42.25	2.6333e-06
42.2917	2.62787e-06
42.3333	2.62246e-06
42.375	2.61707e-06
42.4167	2.6117e-06
42.4583	2.60634e-06
42.5	2.601e-06
42.5417	2.59568e-06
42.5833	2.59037e-06
42.625	2.58508e-06
42.6667	2.57981e-06
42.7083	2.57455e-06
42.75	2.56931e-06
42.7917	2.56408e-06
42.8333	2.55888e-06
42.875	2.55368e-06
42.9167	2.54851e-06
42.9583	2.54335e-06
43	2.5382e-06
43.0417	2.53307e-06
43.0833	2.52796e-06
43.125	2.52286e-06
43.1667	2.51778e-06
43.2083	2.51272e-06
43.25	2.50767e-06
43.2917	2.50263e-06
43.3333	2.49761e-06
43.375	2.49261e-06
43.4167	2.48762e-06
43.4583	2.48265e-06
43.5	2.47769e-06
43.5417	2.47275e-06
43.5833	2.46782e-06
43.625	2.46291e-06
43.6667	2.45801e-06
43.7083	2.45313e-06
43.75	2.44826e-06
43.7917	2.44341e-06
43.8333	2.43857e-06
43.875	2.43375e-06
43.9167	2.42894e-06
43.9583	2.42414e-06
44	2.41936e-06
44.0417	2.4146e-06
44.0833	2.40985e-06
44.125	2.40511e-06
44.1667	2.40039e-06
44.2083	2.39568e-06
44.25	2.39099e-06
44.2917	2.38631e-06
44.3333	2.38164e-06
44.375	2.37699e-06
44.4167	2.37236e-06
44.4583	2.36773e-06
44.5	2.36312e-06
44.5417	2.35853e-06
44.5833	2.35395e-06
44.625	2.34938e-06
44.6667	2.34482e-06
44.7083	2.34028e-06
44.75	2.33575e-06
44.7917	2.33124e-06
44.8333	2.32674e-06
44.875	2.32225e-06
44.9167	2.31778e-06
44.9583	2.31332e-06
45	2.30887e-06
45.0417	2.30444e-06
45.0833	2.30002e-06
45.125	2.29561e-06
45.1667	2.29121e-06
45.2083	2.28683e-06
45.25	2.28246e-06
45.2917	2.27811e-06
45.3333	2.27376e-06
45.375	2.26943e-06
45.4167	2.26512e-06
45.4583	2.26081e-06
45.5	2.25652e-06
45.5417	2.25224e-06
45.5833	2.24797e-06
45.625	2.24372e-06
45.6667	2.23948e-06
45.7083	2.23525e-06
45.75	2.23103e-06
45.7917	2.22683e-06
45.8333	2.22263e-06
45.875	2.21845e-06
45.9167	2.21428e-06
45.9583	2.21013e-06
46	2.20598e-06
46.0417	2.20185e-06
46.0833	2.19773e-06
46.125	2.19362e-06
46.1667	2.18953e-06
46.2083	2.18544e-06
46.25	2.18137e-06
46.2917	2.17731e-06
46.3333	2.17326e-06
46.375	2.16922e-06
46.4167	2.1652e-06
46.4583	2.16118e-06
46.5	2.15718e-06
46.5417	2.15319e-06
46.5833	2.14921e-06
46.625	2.14524e-06
46.6667	2.14129e-06
46.7083	2.13734e-06
46.75	2.13341e-06
46.7917	2.12948e-06
46.8333	2.12557e-06
46.875	2.12167e-06
46.9167	2.11778e-06
46.9583	2.1139e-06
47	2.11004e-06
47.0417	2.10618e-06
47.0833	2.10234e-06
47.125	2.0985e-06
47.1667	2.09468e-06
47.2083	2.09087e-06
47.25	2.08706e-06
47.2917	2.08327e-06
47.3333	2.07949e-06
47.375	2.07572e-06
47.4167	2.07196e-06
47.4583	2.06822e-06
47.5	2.06448e-06
47.5417	2.06075e-06
47.5833	2.05703e-06
47.625	2.05333e-06
47.6667	2.04963e-06
47.7083	2.04595e-06
47.75	2.04227e-06
47.7917	2.03861e-06
47.8333	2.03495e-06
47.875	2.03131e-06
47.9167	2.02767e-06
47.9583	2.02405e-06
48	2.02044e-06
48.0417	2.01683e-06
48.0833	2.01324e-06
48.125	2.00966e-06
48.1667	2.00608e-06
48.2083	2.00252e-06
48.25	1.99896e-06
48.2917	1.99542e-06
48.3333	1.99189e-06
48.375	1.98836e-06
48.4167	1.98485e-06
48.4583	1.98134e-06
48.5	1.97785e-06
48.5417	1.97436e-06
48.5833	1.97089e-06
48.625	1.96742e-06
48.6667	1.96396e-06
48.7083	1.96052e-06
48.75	1.95708e-06
48.7917	1.95365e-06
48.8333	1.95023e-06
48.875	1.94682e-06
48.9167	1.94342e-06
48.9583	1.94003e-06
49	1.93665e-06
49.0417	1.93327e-06
49.0833	1.92991e-06
49.125	1.92656e-06
49.1667	1.92321e-06
49.2083	1.91988e-06
49.25	1.91655e-06
49.2917	1.91323e-06
49.3333	1.90992e-06
49.375	1.90662e-06
49.4167	1.90333e-06
49.4583	1.90005e-06
49.5	1.89678e-06
49.5417	1.89351e-06
49.5833	1.89026e-06
49.625	1.88701e-06
49.6667	1.88378e-06
49.7083	1.88055e-06
49.75	1.87733e-06
49.7917	1.87411e-06
49.8333	1.87091e-06
49.875	1.86772e-06
49.9167	1.86453e-06
49.9583	1.86135e-06
50	1.85819e-06
50.0417	1.85503e-06
50.0833	1.85187e-06
50.125	1.84873e-06
50.1667	1.84559e-06
50.2083	1.84247e-06
50.25	1.83935e-06
50.2917	1.83624e-06
50.3333	1.83314e-06
50.375	1.83005e-06
50.4167	1.82696e-06
50.4583	1.82388e-06
50.5	1.82081e-06
50.5417	1.81775e-06
50.5833	1.8147e-06
50.625	1.81166e-06
50.6667	1.80862e-06
50.7083	1.80559e-06
50.75	1.80257e-06
50.7917	1.79956e-06
50.8333	1.79655e-06
50.875	1.79356e-06
50.9167	1.79057e-06
50.9583	1.78759e-06
51	1.78462e-06
51.0417	1.78165e-06
51.0833	1.77869e-06
51.125	1.77574e-06
51.1667	1.7728e-06
51.2083	1.76987e-06
51.25	1.76694e-06
51.2917	1.76402e-06
51.3333	1.76111e-06
51.375	1.75821e-06
51.4167	1.75531e-06
51.4583	1.75242e-06
51.5	1.74954e-06
51.5417	1.74667e-06
51.5833	1.7438e-06
51.625	1.74094e-06
51.6667	1.73809e-06
51.7083	1.73525e-06
51.75	1.73241e-06
51.7917	1.72958e-06
51.8333	1.72676e-06
51.875	1.72394e-06
51.9167	1.72114e-06
51.9583	1.71834e-06
52	1.71554e-06
52.0417	1.71276e-06
52.0833	1.70998e-06
52.125	1.70721e-06
52.1667	1.70444e-06
52.2083	1.70169e-06
52.25	1.69894e-06
52.2917	1.69619e-06
52.3333	1.69346e-06
52.375	1.69073e-06
52.4167	1.688e-06
52.4583	1.68529e-06
52.5	1.68258e-06
52.5417	1.67988e-06
52.5833	1.67719e-06
52.625	1.6745e-06
52.6667	1.67182e-06
52.7083	1.66914e-06
52.75	1.66648e-06
52.7917	1.66381e-06
52.8333	1.66116e-06
52.875	1.65851e-06
52.9167	1.65587e-06
52.9583	1.65324e-06
53	1.65061e-06
53.0417	1.64799e-06
53.0833	1.64538e-06
53.125	1.64277e-06
53.1667	1.64017e-06
53.2083	1.63758e-06
53.25	1.63499e-06
53.2917	1.63241e-06
53.3333	1.62983e-06
53.375	1.62726e-06
53.4167	1.6247e-06
53.4583	1.62215e-06
53.5	1.6196e-06
53.5417	1.61706e-06
53.5833	1.61452e-06
53.625	1.61199e-06
53.6667	1.60947e-06
53.7083	1.60695e-06
53.75	1.60444e-06
53.7917	1.60193e-06
53.8333	1.59943e-06
53.875	1.59694e-06
53.9167	1.59446e-06
53.9583	1.59198e-06
54	1.5895e-06
54.0417	1.58703e-06
54.0833	1.58457e-06
54.125	1.58212e-06
54.1667	1.57967e-06
54.2083	1.57722e-06
54.25	1.57479e-06
54.2917	1.57235e-06
54.3333	1.56993e-06
54.375	1.56751e-06
54.4167	1.56509e-06
54.4583	1.56269e-06
54.5	1.56029e-06
54.5417	1.55789e-06
54.5833	1.5555e-06
54.625	1.55311e-06
54.6667	1.55074e-06
54.7083	1.54836e-06
54.75	1.546e-06
54.7917	1.54364e-06
54.8333	1.54128e-06
54.875	1.53893e-06
54.9167	1.53659e-06
54.9583	1.53425e-06
55	1.53192e-06
55.0417	1.52959e-06
55.0833	1.52727e-06
55.125	1.52495e-06
55.1667	1.52264e-06
55.2083	1.52034e-06
55.25	1.51804e-06
55.2917	1.51575e-06
55.3333	1.51346e-06
55.375	1.51118e-06
55.4167	1.5089e-06
55.4583	1.50663e-06
55.5	1.50436e-06
55.5417	1.5021e-06
55.5833	1.49985e-06
55.625	1.4976e-06
55.6667	1.49535e-06
55.7083	1.49311e-06
55.75	1.49088e-06
55.7917	1.48865e-06
55.8333	1.48643e-06
55.875	1.48421e-06
55.9167	1.482e-06
55.9583	1.47979e-06
56	1.47759e-06
56.0417	1.47539e-06
56.0833	1.4732e-06
56.125	1.47102e-06
56.1667	1.46884e-06
56.2083	1.46666e-06
56.25	1.46449e-06
56.2917	1.46232e-06
56.3333	1.46016e-06
56.375	1.45801e-06
56.4167	1.45586e-06
56.4583	1.45371e-06
56.5	1.45157e-06
56.5417	1.44944e-06
56.5833	1.44731e-06
56.625	1.44518e-06
56.6667	1.44306e-06
56.7083	1.44095e-06
56.75	1.43884e-06
56.7917	1.43673e-06
56.8333	1.43463e-06
56.875	1.43254e-06
56.9167	1.43045e-06
56.9583	1.42836e-06
57	1.42628e-06
57.0417	1.42421e-06
57.0833	1.42214e-06
57.125	1.42007e-06
57.1667	1.41801e-06
57.2083	1.41595e-06
57.25	1.4139e-06
57.2917	1.41185e-06
57.3333	1.40981e-06
57.375	1.40777e-06
57.4167	1.40574e-06
57.4583	1.40371e-06
57.5	1.40169e-06
57.5417	1.39967e-06
57.5833	1.39766e-06
57.625	1.39565e-06
57.6667	1.39364e-06
57.7083	1.39164e-06
57.75	1.38965e-06
57.7917	1.38766e-06
57.8333	1.38567e-06
57.875	1.38369e-06
57.9167	1.38171e-06
57.9583	1.37974e-06
58	1.37777e-06
58.0417	1.37581e-06
58.0833	1.37385e-06
58.125	1.37189e-06
58.1667	1.36994e-06
58.2083	1.368e-06
58.25	1.36606e-06
58.2917	1.36412e-06
58.3333	1.36219e-06
58.375	1.36026e-06
58.4167	1.35834e-06
58.4583	1.35642e-06
58.5	1.3545e-06
58.5417	1.35259e-06
58.5833	1.35069e-06
58.625	1.34878e-06
58.6667	1.34689e-06
58.7083	1.34499e-06
58.75	1.3431e-06
58.7917	1.34122e-06
58.8333	1.33934e-06
58.875	1.33746e-06
58.9167	1.33559e-06
58.9583	1.33372e-06
59	1.33186e-06
59.0417	1.33e-06
59.0833	1.32814e-06
59.125	1.32629e-06
59.1667	1.32444e-06
59.2083	1.3226e-06
59.25	1.32076e-06
59.2917	1.31893e-06
59.3333	1.3171e-06
59.375	1.31527e-06
59.4167	1.31345e-06
59.4583	1.31163e-06
59.5	1.30982e-06
59.5417	1.308e-06
59.5833	1.3062e-06
59.625	1.3044e-06
59.6667	1.3026e-06
59.7083	1.3008e-06
59.75	1.29901e-06
59.7917	1.29723e-06
59.8333	1.29544e-06
59.875	1.29367e-06
59.9167	1.29189e-06
59.9583	1.29012e-06
60	1.28835e-06
60.0417	1.28659e-06
60.0833	1.28483e-06
60.125	1.28308e-06
60.1667	1.28133e-06
60.2083	1.27958e-06
60.25	1.27784e-06
60.2917	1.2761e-06
60.3333	1.27436e-06
60.375	1.27263e-06
60.4167	1.2709e-06
60.4583	1.26917e-06
60.5	1.26745e-06
60.5417	1.26574e-06
60.5833	1.26402e-06
60.625	1.26231e-06
60.6667	1.26061e-06
60.7083	1.25891e-06
60.75	1.25721e-06
60.7917	1.25551e-06
60.8333	1.25382e-06
60.875	1.25213e-06
60.9167	1.25045e-06
60.9583	1.24877e-06
61	1.24709e-06
61.0417	1.24543e-06
61.0833	1.24377e-06
61.125	1.24212e-06
61.1667	1.24047e-06
61.2083	1.23883e-06
61.25	1.23719e-06
61.2917	1.23556e-06
61.3333	1.23393e-06
61.375	1.2323e-06
61.4167	1.23067e-06
61.4583	1.22905e-06
61.5	1.22743e-06
61.5417	1.22582e-06
61.5833	1.22421e-06
61.625	1.2226e-06
61.6667	1.221e-06
61.7083	1.2194e-06
61.75	1.2178e-06
61.7917	1.21621e-06
61.8333	1.21462e-06
61.875	1.21303e-06
61.9167	1.21145e-06
61.9583	1.20987e-06
62	1.20829e-06
62.0417	1.20672e-06
62.0833	1.20515e-06
62.125	1.20358e-06
62.1667	1.20202e-06
62.2083	1.20046e-06
62.25	1.1989e-06
62.2917	1.19735e-06
62.3333	1.1958e-06
62.375	1.19425e-06
62.4167	1.19271e-06
62.4583	1.19117e-06
62.5	1.18963e-06
62.5417	1.18809e-06
62.5833	1.18656e-06
62.625	1.18504e-06
62.6667	1.18351e-06
62.7083	1.18199e-06
62.75	1.18047e-06
62.7917	1.17896e-06
62.8333	1.17745e-06
62.875	1.17594e-06
62.9167	1.17443e-06
62.9583	1.17293e-06
63	1.17143e-06
63.0417	1.16993e-06
63.0833	1.16844e-06
63.125	1.16695e-06
63.1667	1.16546e-06
63.2083	1.16398e-06
63.25	1.1625e-06
63.2917	1.16102e-06
63.3333	1.15955e-06
63.375	1.15808e-06
63.4167	1.15661e-06
63.4583	1.15514e-06
63.5	1.15368e-06
63.5417	1.15222e-06
63.5833	1.15076e-06
63.625	1.14931e-06
63.6667	1.14786e-06
63.7083	1.14641e-06
63.75	1.14497e-06
63.7917	1.14353e-06
63.8333	1.14209e-06
63.875	1.14065e-06
63.9167	1.13922e-06
63.9583	1.13779e-06
64	1.13637e-06
64.0417	1.13494e-06
64.0833	1.13352e-06
64.125	1.1321e-06
64.1667	1.13069e-06
64.2083	1.12928e-06
64.25	1.12787e-06
64.2917	1.12646e-06
64.3333	1.12506e-06
64.375	1.12365e-06
64.4167	1.12226e-06
64.4583	1.12086e-06
64.5	1.11947e-06
64.5417	1.11808e-06
64.5833	1.11669e-06
64.625	1.11531e-06
64.6667	1.11393e-06
64.7083	1.11255e-06
64.75	1.11117e-06
64.7917	1.1098e-06
64.8333	1.10843e-06
64.875	1.10706e-06
64.9167	1.1057e-06
64.9583	1.10434e-06
65	1.10298e-06
65.0417	0.175316
65.0833	0.1879
65.125	0.187713
65.1667	0.187713
65.2083	0.187714
65.25	0.187714
65.2917	0.187715
65.3333	0.187716
65.375	0.187716
65.4167	0.187717
65.4583	0.187717
65.5	0.179512
65.5417	0.14252
65.5833	0.13631
65.625	0.11835
65.6667	0.0866872
65.7083	0.0545431
65.75	0.0308708
65.7917	0.0163116
65.8333	0.00826009
65.875	0.00409215
65.9167	0.00202514
65.9583	0.00102905
66	0.000558306
66.0417	0.000338727
66.0833	0.000237104
66.125	0.000190189
66.1667	0.000168419
66.2083	0.000158134
66.25	0.000153071
66.2917	0.000150374
66.3333	0.000148749
66.375	0.000147609
66.4167	0.000146689
66.4583	0.000145872
66.5	0.000145103
66.5417	0.000144358
66.5833	0.000143626
66.625	0.000142903
66.6667	0.000142186
66.7083	0.000141475
66.75	0.000140768
66.7917	0.000140065
66.8333	0.000139367
66.875	0.000138674
66.9167	0.000137985
66.9583	0.0001373
67	0.000136619
67.0417	0.000135943
67.0833	0.00013527
67.125	0.000134602
67.1667	0.000133938
67.2083	0.000133278
67.25	0.000132623
67.2917	0.000131971
67.3333	0.000131323
67.375	0.000130679
67.4167	0.00013004
67.4583	0.000129404
67.5	0.000128772
67.5417	0.000128144
67.5833	0.00012752
67.625	0.000126899
67.6667	0.000126283
67.7083	0.00012567
67.75	0.000125061
67.7917	0.000124456
67.8333	0.000123854
67.875	0.000123256
67.9167	0.000122662
67.9583	0.000122071
68	0.000121484
68.0417	0.000120901
68.0833	0.000120321
68.125	0.000119744
68.1667	0.000119171
68.2083	0.000118602
68.25	0.000118036
68.2917	0.000117473
68.3333	0.000116914
68.375	0.000116359
68.4167	0.000115806
68.4583	0.000115257
68.5	0.000114712
68.5417	0.000114169
68.5833	0.00011363
68.625	0.000113094
68.6667	0.000112562
68.7083	0.000112032
68.75	0.000111506
68.7917	0.000110983
68.8333	0.000110463
68.875	0.000109946
68.9167	0.000109432
68.9583	0.000108922
69	0.000108414
69.0417	0.000107909
69.0833	0.000107408
69.125	0.000106909
69.1667	0.000106414
69.2083	0.000105921
69.25	0.000105432
69.2917	0.000104945
69.3333	0.000104461
69.375	0.00010398
69.4167	0.000103502
69.4583	0.000103027
69.5	0.000102554
69.5417	0.000102085
69.5833	0.000101618
69.625	0.000101154
69.6667	0.000100692
69.7083	0.000100234
69.75	9.97777e-05
69.7917	9.93245e-05
69.8333	9.88739e-05
69.875	9.8426e-05
69.9167	9.79808e-05
69.9583	9.75382e-05
70	9.70981e-05
70.0417	9.66607e-05
70.0833	9.62258e-05
70.125	9.57935e-05
70.1667	9.53637e-05
70.2083	9.49365e-05
70.25	9.45117e-05
70.2917	9.40894e-05
70.3333	9.36696e-05
70.375	9.32523e-05
70.4167	9.28374e-05
70.4583	9.24249e-05
70.5	9.20148e-05
70.5417	9.16071e-05
70.5833	9.12018e-05
70.625	9.07988e-05
70.6667	9.03982e-05
70.7083	8.99998e-05
70.75	8.96038e-05
70.7917	8.92101e-05
70.8333	8.88187e-05
70.875	8.84296e-05
70.9167	8.80427e-05
70.9583	8.7658e-05
71	8.72756e-05
71.0417	8.68953e-05
71.0833	8.65173e-05
71.125	8.61414e-05
71.1667	8.57677e-05
71.2083	8.53961e-05
71.25	8.50267e-05
71.2917	8.46594e-05
71.3333	8.42942e-05
71.375	8.39311e-05
71.4167	8.35701e-05
71.4583	8.32111e-05
71.5	8.28542e-05
71.5417	8.24994e-05
71.5833	8.21465e-05
71.625	8.17957e-05
71.6667	8.14469e-05
71.7083	8.11001e-05
71.75	8.07552e-05
71.7917	8.04123e-05
71.8333	8.00714e-05
71.875	7.97323e-05
71.9167	7.93952e-05
71.9583	7.90601e-05
72	7.87268e-05
72.0417	7.83954e-05
72.0833	7.80659e-05
72.125	7.77382e-05
72.1667	7.74124e-05
72.2083	7.70884e-05
72.25	7.67663e-05
72.2917	7.6446e-05
72.3333	7.61274e-05
72.375	7.58107e-05
72.4167	7.54957e-05
72.4583	7.51825e-05
72.5	7.48711e-05
72.5417	7.45614e-05
72.5833	7.42535e-05
72.625	7.39473e-05
72.6667	7.36427e-05
72.7083	7.33399e-05
72.75	7.30388e-05
72.7917	7.27394e-05
72.8333	7.24416e-05
72.875	7.21455e-05
72.9167	7.1851e-05
72.9583	7.15582e-05
73	7.1267e-05
73.0417	7.09774e-05
73.0833	7.06894e-05
73.125	7.0403e-05
73.1667	7.01182e-05
73.2083	6.9835e-05
73.25	6.95533e-05
73.2917	6.92732e-05
73.3333	6.89946e-05
73.375	6.87176e-05
73.4167	6.84421e-05
73.4583	6.81681e-05
73.5	6.78956e-05
73.5417	6.76247e-05
73.5833	6.73552e-05
73.625	6.70872e-05
73.6667	6.68206e-05
73.7083	6.65555e-05
73.75	6.62919e-05
73.7917	6.60297e-05
73.8333	6.5769e-05
73.875	6.55096e-05
73.9167	6.52517e-05
73.9583	6.49952e-05
74	6.47401e-05
74.0417	6.44863e-05
74.0833	6.4234e-05
74.125	6.3983e-05
74.1667	6.37334e-05
74.2083	6.34851e-05
74.25	6.32382e-05
74.2917	6.29926e-05
74.3333	6.27483e-05
74.375	6.25054e-05
74.4167	6.22638e-05
74.4583	6.20235e-05
74.5	6.17844e-05
74.5417	6.15467e-05
74.5833	6.13102e-05
74.625	6.1075e-05
74.6667	6.08411e-05
74.7083	6.06084e-05
74.75	6.0377e-05
74.7917	6.01468e-05
74.8333	5.99179e-05
74.875	5.96901e-05
74.9167	5.94636e-05
74.9583	5.92383e-05
75	5.90142e-05
75.0417	5.87913e-05
75.0833	5.85696e-05
75.125	5.83491e-05
75.1667	5.81297e-05
75.2083	5.79115e-05
75.25	5.76945e-05
75.2917	5.74786e-05
75.3333	5.72638e-05
75.375	5.70502e-05
75.4167	5.68377e-05
75.4583	5.66264e-05
75.5	5.64161e-05
75.5417	5.6207e-05
75.5833	5.59989e-05
75.625	5.5792e-05
75.6667	5.55862e-05
75.7083	5.53814e-05
75.75	5.51777e-05
75.7917	5.49751e-05
75.8333	5.47735e-05
75.875	5.4573e-05
75.9167	5.43735e-05
75.9583	5.41751e-05
76	5.39778e-05
76.0417	5.37814e-05
76.0833	5.35861e-05
76.125	5.33918e-05
76.1667	5.31985e-05
76.2083	5.30062e-05
76.25	5.28149e-05
76.2917	5.26246e-05
76.3333	5.24353e-05
76.375	5.2247e-05
76.4167	5.20596e-05
76.4583	5.18732e-05
76.5	5.16878e-05
76.5417	5.15034e-05
76.5833	5.13198e-05
76.625	5.11373e-05
76.6667	5.09557e-05
76.7083	5.0775e-05
76.75	5.05952e-05
76.7917	5.04164e-05
76.8333	5.02384e-05
76.875	5.00614e-05
76.9167	4.98853e-05
76.9583	4.97101e-05
77	4.95358e-05
77.0417	4.93624e-05
77.0833	4.91899e-05
77.125	4.90182e-05
77.1667	4.88475e-05
77.2083	4.86776e-05
77.25	4.85085e-05
77.2917	4.83403e-05
77.3333	4.8173e-05
77.375	4.80065e-05
77.4167	4.78409e-05
77.4583	4.76761e-05
77.5	4.75121e-05
77.5417	4.7349e-05
77.5833	4.71867e-05
77.625	4.70252e-05
77.6667	4.68645e-05
77.7083	4.67046e-05
77.75	4.65456e-05
77.7917	4.63873e-05
77.8333	4.62299e-05
77.875	4.60732e-05
77.9167	4.59173e-05
77.9583	4.57622e-05
78	4.56078e-05
78.0417	4.54543e-05
78.0833	4.53015e-05
78.125	4.51494e-05
78.1667	4.49981e-05
78.2083	4.48476e-05
78.25	4.46978e-05
78.2917	4.45488e-05
78.3333	4.44005e-05
78.375	4.4253e-05
78.4167	4.41061e-05
78.4583	4.396e-05
78.5	4.38147e-05
78.5417	4.367e-05
78.5833	4.35261e-05
78.625	4.33828e-05
78.6667	4.32403e-05
78.7083	4.30985e-05
78.75	4.29574e-05
78.7917	4.2817e-05
78.8333	4.26772e-05
78.875	4.25382e-05
78.9167	4.23998e-05
78.9583	4.22621e-05
79	4.21251e-05
79.0417	4.19887e-05
79.0833	4.1853e-05
79.125	4.1718e-05
79.1667	4.15837e-05
79.2083	4.14499e-05
79.25	4.13169e-05
79.2917	4.11845e-05
79.3333	4.10527e-05
79.375	4.09216e-05
79.4167	4.07911e-05
79.4583	4.06612e-05
79.5	4.0532e-05
79.5417	4.04034e-05
79.5833	4.02754e-05
79.625	4.0148e-05
79.6667	4.00213e-05
79.7083	3.98951e-05
79.75	3.97696e-05
79.7917	3.96447e-05
79.8333	3.95203e-05
79.875	3.93966e-05
79.9167	3.92735e-05
79.9583	3.91509e-05
80	3.90289e-05
80.0417	3.89076e-05
80.0833	3.87868e-05
80.125	3.86665e-05
80.1667	3.85469e-05
80.2083	3.84278e-05
80.25	3.83093e-05
80.2917	3.81913e-05
80.3333	3.80739e-05
80.375	3.79571e-05
80.4167	3.78408e-05
80.4583	3.77251e-05
80.5	3.76099e-05
80.5417	3.74952e-05
80.5833	3.73811e-05
80.625	3.72676e-05
80.6667	3.71546e-05
80.7083	3.70421e-05
80.75	3.69301e-05
80.7917	3.68187e-05
80.8333	3.67078e-05
80.875	3.65974e-05
80.9167	3.64875e-05
80.9583	3.63781e-05
81	3.62693e-05
81.0417	3.61609e-05
81.0833	3.60531e-05
81.125	3.59458e-05
81.1667	3.58389e-05
81.2083	3.57326e-05
81.25	3.56267e-05
81.2917	3.55214e-05
81.3333	3.54165e-05
81.375	3.53122e-05
81.4167	3.52083e-05
81.4583	3.51049e-05
81.5	3.50019e-05
81.5417	3.48995e-05
81.5833	3.47975e-05
81.625	3.4696e-05
81.6667	3.45949e-05
81.7083	3.44943e-05
81.75	3.43942e-05
81.7917	3.42946e-05
81.8333	3.41953e-05
81.875	3.40966e-05
81.9167	3.39983e-05
81.9583	3.39005e-05
82	3.38031e-05
82.0417	3.37061e-05
82.0833	3.36096e-05
82.125	3.35135e-05
82.1667	3.34179e-05
82.2083	3.33227e-05
82.25	3.32279e-05
82.2917	3.31336e-05
82.3333	3.30397e-05
82.375	3.29462e-05
82.4167	3.28531e-05
82.4583	3.27605e-05
82.5	3.26683e-05
82.5417	3.25764e-05
82.5833	3.24851e-05
82.625	3.23941e-05
82.6667	3.23035e-05
82.7083	3.22133e-05
82.75	3.21236e-05
82.7917	3.20342e-05
82.8333	3.19453e-05
82.875	3.18567e-05
82.9167	3.17685e-05
82.9583	3.16808e-05
83	3.15934e-05
83.0417	3.15064e-05
83.0833	3.14198e-05
83.125	3.13336e-05
83.1667	3.12478e-05
83.2083	3.11623e-05
83.25	3.10772e-05
83.2917	3.09925e-05
[truncated: 6,761 more rows]

## Sheet: C variegatus
SampleID	replicate	time	conc	Nsurv
acute 0 µg a.s./L	1	0	0	14
acute 0 µg a.s./L	1	1	0	14
acute 0 µg a.s./L	1	2	0	14
acute 0 µg a.s./L	1	3	0	14
acute 0 µg a.s./L	1	4	0	14
acute 13.0 µg a.s./L	2	0	8.7	7
acute 13.0 µg a.s./L	2	1	8.7	7
acute 13.0 µg a.s./L	2	2	8.7	7
acute 13.0 µg a.s./L	2	3	8.7	7
acute 13.0 µg a.s./L	2	4	8.7	7
acute 25.0 µg a.s./L	3	0	16	7
acute 25.0 µg a.s./L	3	1	16	7
acute 25.0 µg a.s./L	3	2	16	7
acute 25.0 µg a.s./L	3	3	16	7
acute 25.0 µg a.s./L	3	4	16	7
acute 50.0 µg a.s./L	4	0	32	7
acute 50.0 µg a.s./L	4	1	32	7
acute 50.0 µg a.s./L	4	2	32	7
acute 50.0 µg a.s./L	4	3	32	7
acute 50.0 µg a.s./L	4	4	32	2
acute 100 µg a.s./L	5	0	70	7
acute 100 µg a.s./L	5	1	70	5
acute 100 µg a.s./L	5	2	70	0
acute 100 µg a.s./L	5	3	70	0
acute 100 µg a.s./L	5	4	70	0
acute 200 µg a.s./L	6	0	150	7
acute 200 µg a.s./L	6	1	150	0
acute 200 µg a.s./L	6	2	150	0
acute 200 µg a.s./L	6	3	150	0
acute 200 µg a.s./L	6	4	150	0

## Sheet: C carpio
SampleID	replicate	time	conc	Nsurv
acute 0 µg a.s./L	1	0	0	14
acute 0 µg a.s./L	1	1	0	14
acute 0 µg a.s./L	1	2	0	14
acute 0 µg a.s./L	1	3	0	14
acute 0 µg a.s./L	1	4	0	13
acute 0.630 µg a.s./L	2	0	0.61	7
acute 0.630 µg a.s./L	2	1	0.61	7
acute 0.630 µg a.s./L	2	2	0.61	7
acute 0.630 µg a.s./L	2	3	0.61	7
acute 0.630 µg a.s./L	2	4	0.61	7
acute 1.30 µg a.s./L	3	0	1.1	7
acute 1.30 µg a.s./L	3	1	1.1	7
acute 1.30 µg a.s./L	3	2	1.1	7
acute 1.30 µg a.s./L	3	3	1.1	7
acute 1.30 µg a.s./L	3	4	1.1	7
acute 2.50 µg a.s./L	4	0	2.3	7
acute 2.50 µg a.s./L	4	1	2.3	7
acute 2.50 µg a.s./L	4	2	2.3	7
acute 2.50 µg a.s./L	4	3	2.3	7
acute 2.50 µg a.s./L	4	4	2.3	7
acute 5.00 µg a.s./L	5	0	5.4	7
acute 5.00 µg a.s./L	5	1	5.4	7
acute 5.00 µg a.s./L	5	2	5.4	5
acute 5.00 µg a.s./L	5	3	5.4	2
acute 5.00 µg a.s./L	5	4	5.4	0
acute 10.0 µg a.s./L	6	0	10	7
acute 10.0 µg a.s./L	6	1	10	3
acute 10.0 µg a.s./L	6	2	10	0
acute 10.0 µg a.s./L	6	3	10	0
acute 10.0 µg a.s./L	6	4	10	0

## Sheet: L macrochirus
SampleID	replicate	time	conc	Nsurv
acute 0 µg a.s./L	1	0	0	14
acute 0 µg a.s./L	1	1	0	14
acute 0 µg a.s./L	1	2	0	14
acute 0 µg a.s./L	1	3	0	14
acute 0 µg a.s./L	1	4	0	14
acute 6.30 µg a.s./L	2	0	5.7	7
acute 6.30 µg a.s./L	2	1	5.7	7
acute 6.30 µg a.s./L	2	2	5.7	7
acute 6.30 µg a.s./L	2	3	5.7	7
acute 6.30 µg a.s./L	2	4	5.7	7
acute 13.0 µg a.s./L	3	0	11	7
acute 13.0 µg a.s./L	3	1	11	7
acute 13.0 µg a.s./L	3	2	11	7
acute 13.0 µg a.s./L	3	3	11	7
acute 13.0 µg a.s./L	3	4	11	7
acute 25.0 µg a.s./L	4	0	23	7
acute 25.0 µg a.s./L	4	1	23	7
acute 25.0 µg a.s./L	4	2	23	6
acute 25.0 µg a.s./L	4	3	23	5
acute 25.0 µg a.s./L	4	4	23	5
acute 50.0 µg a.s./L	5	0	47	7
acute 50.0 µg a.s./L	5	1	47	2
acute 50.0 µg a.s./L	5	2	47	0
acute 50.0 µg a.s./L	5	3	47	0
acute 50.0 µg a.s./L	5	4	47	0
acute 100 µg a.s./L	6	0	90	7
acute 100 µg a.s./L	6	1	90	0
acute 100 µg a.s./L	6	2	90	0
acute 100 µg a.s./L	6	3	90	0
acute 100 µg a.s./L	6	4	90	0

## Sheet: O mykiss
SampleID	replicate	time	conc	Nsurv
acute 0 µg a.s./L	1	0	0	14
acute 0 µg a.s./L	1	1	0	14
acute 0 µg a.s./L	1	2	0	14
acute 0 µg a.s./L	1	3	0	14
acute 0 µg a.s./L	1	4	0	14
acute 1.60 µg a.s./L	2	0	1.5	7
acute 1.60 µg a.s./L	2	1	1.5	7
acute 1.60 µg a.s./L	2	2	1.5	7
acute 1.60 µg a.s./L	2	3	1.5	7
acute 1.60 µg a.s./L	2	4	1.5	7
acute 3.10 µg a.s./L	3	0	2.3	7
acute 3.10 µg a.s./L	3	1	2.3	7
acute 3.10 µg a.s./L	3	2	2.3	7
acute 3.10 µg a.s./L	3	3	2.3	7
acute 3.10 µg a.s./L	3	4	2.3	7
acute 6.30 µg a.s./L	4	0	4.7	7
acute 6.30 µg a.s./L	4	1	4.7	7
acute 6.30 µg a.s./L	4	2	4.7	7
acute 6.30 µg a.s./L	4	3	4.7	7
acute 6.30 µg a.s./L	4	4	4.7	7
acute 13.0 µg a.s./L	5	0	9.8	7
acute 13.0 µg a.s./L	5	1	9.8	4
acute 13.0 µg a.s./L	5	2	9.8	3
acute 13.0 µg a.s./L	5	3	9.8	3
acute 13.0 µg a.s./L	5	4	9.8	3
acute 25.0 µg a.s./L	6	0	18	7
acute 25.0 µg a.s./L	6	1	18	0
acute 25.0 µg a.s./L	6	2	18	0
acute 25.0 µg a.s./L	6	3	18	0
acute 25.0 µg a.s./L	6	4	18	0

## Sheet: P promelas
SampleID	replicate	time	conc	Nsurv
ELS 0 µg a.s./L	1	0	0	212
ELS 0 µg a.s./L	1	1	0	212
ELS 0 µg a.s./L	1	2	0	212
ELS 0 µg a.s./L	1	3	0	212
ELS 0 µg a.s./L	1	4	0	210
ELS 0 µg a.s./L	1	5	0	209
ELS 0 µg a.s./L	1	6	0	176
ELS 0 µg a.s./L	1	7	0	176
ELS 0 µg a.s./L	1	8	0	175
ELS 0 µg a.s./L	1	9	0	175
ELS 0 µg a.s./L	1	10	0	174
ELS 0 µg a.s./L	1	11	0	174
ELS 0 µg a.s./L	1	12	0	174
ELS 0 µg a.s./L	1	13	0	174
ELS 0 µg a.s./L	1	14	0	174
ELS 0 µg a.s./L	1	15	0	174
ELS 0 µg a.s./L	1	16	0	174
ELS 0 µg a.s./L	1	17	0	171
ELS 0 µg a.s./L	1	18	0	171
ELS 0 µg a.s./L	1	19	0	171
ELS 0 µg a.s./L	1	20	0	170
ELS 0 µg a.s./L	1	21	0	170
ELS 0 µg a.s./L	1	22	0	168
ELS 0 µg a.s./L	1	23	0	167
ELS 0 µg a.s./L	1	24	0	167
ELS 0 µg a.s./L	1	25	0	165
ELS 0 µg a.s./L	1	26	0	165
ELS 0 µg a.s./L	1	27	0	165
ELS 0 µg a.s./L	1	28	0	164
ELS 0.250 µg a.s./L	2	0	0.29	109
ELS 0.250 µg a.s./L	2	1	0.29	109
ELS 0.250 µg a.s./L	2	2	0.29	109
ELS 0.250 µg a.s./L	2	3	0.29	108
ELS 0.250 µg a.s./L	2	4	0.29	108
ELS 0.250 µg a.s./L	2	5	0.29	108
ELS 0.250 µg a.s./L	2	6	0.29	95
ELS 0.250 µg a.s./L	2	7	0.29	95
ELS 0.250 µg a.s./L	2	8	0.29	95
ELS 0.250 µg a.s./L	2	9	0.29	95
ELS 0.250 µg a.s./L	2	10	0.29	94
ELS 0.250 µg a.s./L	2	11	0.29	94
ELS 0.250 µg a.s./L	2	12	0.29	94
ELS 0.250 µg a.s./L	2	13	0.29	93
ELS 0.250 µg a.s./L	2	14	0.29	93
ELS 0.250 µg a.s./L	2	15	0.29	93
ELS 0.250 µg a.s./L	2	16	0.29	92
ELS 0.250 µg a.s./L	2	17	0.29	92
ELS 0.250 µg a.s./L	2	18	0.29	92
ELS 0.250 µg a.s./L	2	19	0.29	92
ELS 0.250 µg a.s./L	2	20	0.29	92
ELS 0.250 µg a.s./L	2	21	0.29	92
ELS 0.250 µg a.s./L	2	22	0.29	92
ELS 0.250 µg a.s./L	2	23	0.29	92
ELS 0.250 µg a.s./L	2	24	0.29	92
ELS 0.250 µg a.s./L	2	25	0.29	92
ELS 0.250 µg a.s./L	2	26	0.29	92
ELS 0.250 µg a.s./L	2	27	0.29	92
ELS 0.250 µg a.s./L	2	28	0.29	90
ELS 0.500 µg a.s./L	3	0	0.49	105
ELS 0.500 µg a.s./L	3	1	0.49	105
ELS 0.500 µg a.s./L	3	2	0.49	105
ELS 0.500 µg a.s./L	3	3	0.49	105
ELS 0.500 µg a.s./L	3	4	0.49	104
ELS 0.500 µg a.s./L	3	5	0.49	103
ELS 0.500 µg a.s./L	3	6	0.49	90
ELS 0.500 µg a.s./L	3	7	0.49	90
ELS 0.500 µg a.s./L	3	8	0.49	90
ELS 0.500 µg a.s./L	3	9	0.49	90
ELS 0.500 µg a.s./L	3	10	0.49	87
ELS 0.500 µg a.s./L	3	11	0.49	85
ELS 0.500 µg a.s./L	3	12	0.49	85
ELS 0.500 µg a.s./L	3	13	0.49	83
ELS 0.500 µg a.s./L	3	14	0.49	83
ELS 0.500 µg a.s./L	3	15	0.49	83
ELS 0.500 µg a.s./L	3	16	0.49	83
ELS 0.500 µg a.s./L	3	17	0.49	83
ELS 0.500 µg a.s./L	3	18	0.49	83
ELS 0.500 µg a.s./L	3	19	0.49	83
ELS 0.500 µg a.s./L	3	20	0.49	83
ELS 0.500 µg a.s./L	3	21	0.49	83
ELS 0.500 µg a.s./L	3	22	0.49	83
ELS 0.500 µg a.s./L	3	23	0.49	83
ELS 0.500 µg a.s./L	3	24	0.49	83
ELS 0.500 µg a.s./L	3	25	0.49	80
ELS 0.500 µg a.s./L	3	26	0.49	80
ELS 0.500 µg a.s./L	3	27	0.49	80
ELS 0.500 µg a.s./L	3	28	0.49	78
ELS 1.00 µg a.s./L	4	0	0.95	107
ELS 1.00 µg a.s./L	4	1	0.95	107
ELS 1.00 µg a.s./L	4	2	0.95	107
ELS 1.00 µg a.s./L	4	3	0.95	106
ELS 1.00 µg a.s./L	4	4	0.95	104
ELS 1.00 µg a.s./L	4	5	0.95	104
ELS 1.00 µg a.s./L	4	6	0.95	88
ELS 1.00 µg a.s./L	4	7	0.95	88
ELS 1.00 µg a.s./L	4	8	0.95	88
ELS 1.00 µg a.s./L	4	9	0.95	87
ELS 1.00 µg a.s./L	4	10	0.95	87
ELS 1.00 µg a.s./L	4	11	0.95	86
ELS 1.00 µg a.s./L	4	12	0.95	86
ELS 1.00 µg a.s./L	4	13	0.95	86
ELS 1.00 µg a.s./L	4	14	0.95	85
ELS 1.00 µg a.s./L	4	15	0.95	85
ELS 1.00 µg a.s./L	4	16	0.95	85
ELS 1.00 µg a.s./L	4	17	0.95	85
ELS 1.00 µg a.s./L	4	18	0.95	85
ELS 1.00 µg a.s./L	4	19	0.95	85
ELS 1.00 µg a.s./L	4	20	0.95	85
ELS 1.00 µg a.s./L	4	21	0.95	84
ELS 1.00 µg a.s./L	4	22	0.95	83
ELS 1.00 µg a.s./L	4	23	0.95	82
ELS 1.00 µg a.s./L	4	24	0.95	81
ELS 1.00 µg a.s./L	4	25	0.95	81
ELS 1.00 µg a.s./L	4	26	0.95	81
ELS 1.00 µg a.s./L	4	27	0.95	81
ELS 1.00 µg a.s./L	4	28	0.95	80
ELS 2.00 µg a.s./L	5	0	1.8	106
ELS 2.00 µg a.s./L	5	1	1.8	106
ELS 2.00 µg a.s./L	5	2	1.8	106
ELS 2.00 µg a.s./L	5	3	1.8	106
ELS 2.00 µg a.s./L	5	4	1.8	104
ELS 2.00 µg a.s./L	5	5	1.8	104
ELS 2.00 µg a.s./L	5	6	1.8	87
ELS 2.00 µg a.s./L	5	7	1.8	87
ELS 2.00 µg a.s./L	5	8	1.8	87
ELS 2.00 µg a.s./L	5	9	1.8	87
ELS 2.00 µg a.s./L	5	10	1.8	87
ELS 2.00 µg a.s./L	5	11	1.8	87
ELS 2.00 µg a.s./L	5	12	1.8	87
ELS 2.00 µg a.s./L	5	13	1.8	87
ELS 2.00 µg a.s./L	5	14	1.8	86
ELS 2.00 µg a.s./L	5	15	1.8	86
ELS 2.00 µg a.s./L	5	16	1.8	86
ELS 2.00 µg a.s./L	5	17	1.8	86
ELS 2.00 µg a.s./L	5	18	1.8	86
ELS 2.00 µg a.s./L	5	19	1.8	86
ELS 2.00 µg a.s./L	5	20	1.8	86
ELS 2.00 µg a.s./L	5	21	1.8	86
ELS 2.00 µg a.s./L	5	22	1.8	85
ELS 2.00 µg a.s./L	5	23	1.8	85
ELS 2.00 µg a.s./L	5	24	1.8	85
ELS 2.00 µg a.s./L	5	25	1.8	85
ELS 2.00 µg a.s./L	5	26	1.8	85
ELS 2.00 µg a.s./L	5	27	1.8	85
ELS 2.00 µg a.s./L	5	28	1.8	85
ELS 4.00 µg a.s./L	6	0	3.6	104
ELS 4.00 µg a.s./L	6	1	3.6	104
ELS 4.00 µg a.s./L	6	2	3.6	102
ELS 4.00 µg a.s./L	6	3	3.6	99
ELS 4.00 µg a.s./L	6	4	3.6	98
ELS 4.00 µg a.s./L	6	5	3.6	98
ELS 4.00 µg a.s./L	6	6	3.6	65
ELS 4.00 µg a.s./L	6	7	3.6	57
ELS 4.00 µg a.s./L	6	8	3.6	56
ELS 4.00 µg a.s./L	6	9	3.6	55
ELS 4.00 µg a.s./L	6	10	3.6	54
ELS 4.00 µg a.s./L	6	11	3.6	54
ELS 4.00 µg a.s./L	6	12	3.6	54
ELS 4.00 µg a.s./L	6	13	3.6	53
ELS 4.00 µg a.s./L	6	14	3.6	48
ELS 4.00 µg a.s./L	6	15	3.6	46
ELS 4.00 µg a.s./L	6	16	3.6	45
ELS 4.00 µg a.s./L	6	17	3.6	45
ELS 4.00 µg a.s./L	6	18	3.6	44
ELS 4.00 µg a.s./L	6	19	3.6	44
ELS 4.00 µg a.s./L	6	20	3.6	44
ELS 4.00 µg a.s./L	6	21	3.6	43
ELS 4.00 µg a.s./L	6	22	3.6	43
ELS 4.00 µg a.s./L	6	23	3.6	43
ELS 4.00 µg a.s./L	6	24	3.6	43
ELS 4.00 µg a.s./L	6	25	3.6	42
ELS 4.00 µg a.s./L	6	26	3.6	42
ELS 4.00 µg a.s./L	6	27	3.6	42
ELS 4.00 µg a.s./L	6	28	3.6	42
acute 0 µg a.s./L	7	0	0	14
acute 0 µg a.s./L	7	1	0	14
acute 0 µg a.s./L	7	2	0	14
acute 0 µg a.s./L	7	3	0	14
acute 0 µg a.s./L	7	4	0	14
acute 0.630 µg a.s./L	8	0	0.54	7
acute 0.630 µg a.s./L	8	1	0.54	7
acute 0.630 µg a.s./L	8	2	0.54	7
acute 0.630 µg a.s./L	8	3	0.54	7
acute 0.630 µg a.s./L	8	4	0.54	7
acute 1.30 µg a.s./L	9	0	1.1	7
acute 1.30 µg a.s./L	9	1	1.1	7
acute 1.30 µg a.s./L	9	2	1.1	7
acute 1.30 µg a.s./L	9	3	1.1	7
acute 1.30 µg a.s./L	9	4	1.1	7
acute 2.50 µg a.s./L	10	0	2.2	7
acute 2.50 µg a.s./L	10	1	2.2	7
acute 2.50 µg a.s./L	10	2	2.2	7
acute 2.50 µg a.s./L	10	3	2.2	7
acute 2.50 µg a.s./L	10	4	2.2	7
acute 5.00 µg a.s./L	11	0	4.4	7
acute 5.00 µg a.s./L	11	1	4.4	7
acute 5.00 µg a.s./L	11	2	4.4	7
acute 5.00 µg a.s./L	11	3	4.4	7
acute 5.00 µg a.s./L	11	4	4.4	4
acute 10.0 µg a.s./L	12	0	9.4	7
acute 10.0 µg a.s./L	12	1	9.4	3
acute 10.0 µg a.s./L	12	2	9.4	2
acute 10.0 µg a.s./L	12	3	9.4	0
acute 10.0 µg a.s./L	12	4	9.4	0
